# Supplementary material for: Leptin and insulin up-regulate miR-4443 to suppress NCOA1 and TRAF4, and decrease the invasiveness of human colon cancer cells
Source: BMC Cancer. 2016 Nov 14;16:882. doi: 10.1186/s12885-016-2938-1 (PMC5109693; doi:10.1186/s12885-016-2938-1)
Supplement: Additional file 1: Table S1. — List of primers used. (XLSX 10 kb) [file 12885_2016_2938_MOESM1_ESM.xlsx]

## Sheet: Sheet1
Supplementary Table 1: Primer sequences used
Gene	Forward primer	Reverse Primer
TRAF4	AGGAGTTCGTCTTTGACACCATC	CTTTGAATGGGCAGAGCACC
NCOA1	TGCAGCAGAATGTCTTCCAG	AAAGTTGGCCTCACCTTGG
LEPR (only variant 1)	ACACCAGAGTGATGCAGGTTT	ATGCTCAAACGTTTCTGGCTTC
LEPR (all)	CCTGATTCTGTGGTGAAGCC	GTCTGGAACTGGGAGACTGAC
β-ACTIN	GCCCTGGACTTCGAGCAAGA	TGCCAGGGTACATGGTGGTG
miR-4443	GTTGGAGGCGTGGGT	GGTCCAGTTTTTTTTTTTTTTTAAAACC
let-7f-5p	CGCAGTGAGGTAGTAGATTG	GGTCCAGTTTTTTTTTTTTTTTAACTATAC
miR-320e	GCAGAAAGCTGGGTTGAG	CCAGTTTTTTTTTTTTTTTCCTTCTC
miR-30d	AGTGTAAACATCCCCGACT	TCCAGTTTTTTTTTTTTTTTCTTCCA
miR-200b	CGCAGTAATACTGCCTGGT	GGTCCAGTTTTTTTTTTTTTTTCATCA
miR-26b-5p	CGCAGTTCAAGTAATTCAGGA	GGTCCAGTTTTTTTTTTTTTTTACCT
miR-450b	GCAGTTTTGCAATATGTTCCTG	GGTCCAGTTTTTTTTTTTTTTTATTCAG
miR-30b-5p	GCAGTGTAAACATCCTACACTC	GTCCAGTTTTTTTTTTTTTTTAGCTG
miR-126-3p	GCAGTCGTACCGTGAGT	TCCAGTTTTTTTTTTTTTTTCGCA
miR-4454	GCAGGGATCCGAGTCAC	GGTCCAGTTTTTTTTTTTTTTTGGT
miR-34a	GTGGCAGTGTCTTAGCTG	TCCAGTTTTTTTTTTTTTTTACAACCA
miR-1246	CGCAGAATGGATTTTTGGAG	GGTCCAGTTTTTTTTTTTTTTTCCT
miR-29a-3p	CAGTAGCACCATCTGAAATCG	TCCAGTTTTTTTTTTTTTTTAACCGA
miR-132	GCAGTAACAGTCTACAGCCA	GTCCAGTTTTTTTTTTTTTTTCGAC
miR-210-3p	TGTGCGTGTGACAGC	GTTTTTTTTTTTTTTTCAGCCGCT
miR-378g	ACTGGGCTTGGAGTCAG	GTCCAGTTTTTTTTTTTTTTTCTTCTG
miR-342	GTCTCACACAGAAATCGCA	GGTCCAGTTTTTTTTTTTTTTTACG
miR-27a-3p	CAGTTCACAGTGGCTAAGTTC	CAGTTTTTTTTTTTTTTTGCGGAA
miR-9-5p	GCAGTCTTTGGTTATCTAGCTG	GTCCAGTTTTTTTTTTTTTTTCATACAG
miR-21-1	GCAGTAGCTTATCAGACTGATG	GGTCCAGTTTTTTTTTTTTTTTCAAC
miR-130a-3p	CAGCAGTGCAATGTTAAAAGG	GGTCCAGTTTTTTTTTTTTTTTATGC
miR-218-5p	CAGTTGTGCTTGATCTAACCA	GTCCAGTTTTTTTTTTTTTTTACATGG
miR-92a-5p	CGCAGTATTGCACTTGTC	GGTCCAGTTTTTTTTTTTTTTTACAG
miR-365a-3p	CAGTAATGCCCCTAAAAATCCT	GGTCCAGTTTTTTTTTTTTTTTATAAGG
miR-361	CCCCAGGTGTGATTCTG	GGTCCAGTTTTTTTTTTTTTTTAAATCAG
miR-155-5p	GCAGTTAATGCTAATCGTGATAGG	AGGTCCAGTTTTTTTTTTTTTTTACC
miR-137	CGCAGTTATTGCTTAAGAATACG	CAGGTCCAGTTTTTTTTTTTTTTTCTA
