# Supplementary material for: Leptin and insulin up-regulate miR-4443 to suppress NCOA1 and TRAF4, and decrease the invasiveness of human colon cancer cells
Source: BMC Cancer. 2016 Nov 14;16:882. doi: 10.1186/s12885-016-2938-1 (PMC5109693; doi:10.1186/s12885-016-2938-1)
Supplement: Additional file 3: Table S2. — Nanostring array results - all miRNA expression profiling data. (XLSX 174 kb) [file 12885_2016_2938_MOESM3_ESM.xlsx]

## Sheet: Agentek_miR_Meerson_Raw Data
File Name			20140404_Ag miR Meer_01_01.RCC	20140404_Ag miR Meer_01_02.RCC	20140404_Ag miR Meer_01_03.RCC	20140404_Ag miR Meer_01_04.RCC	20140404_Ag miR Meer_01_05.RCC	20140404_Ag miR Meer_01_06.RCC	20140404_Ag miR Meer_01_07.RCC	20140404_Ag miR Meer_01_08.RCC	20140404_Ag miR Meer_01_09.RCC	20140404_Ag miR Meer_01_10.RCC
Sample ID			2801-2 HCT116	2801-8 HCT116	2402-2 HT-29	2402-7 HT-29	DLD-NT1	DLD-L2	HCTNT2A	HCTNT2B	HCTL2A	HCTL2B
Sample Date			2014-04-04	2014-04-04	2014-04-04	2014-04-04	2014-04-04	2014-04-04	2014-04-04	2014-04-04	2014-04-04	2014-04-04
File Version			1.7	1.7	1.7	1.7	1.7	1.7	1.7	1.7	1.7	1.7
Gene RLF			NS_H_MIR_V2.1	NS_H_MIR_V2.1	NS_H_MIR_V2.1	NS_H_MIR_V2.1	NS_H_MIR_V2.1	NS_H_MIR_V2.1	NS_H_MIR_V2.1	NS_H_MIR_V2.1	NS_H_MIR_V2.1	NS_H_MIR_V2.1
Lane ID			1	2	3	4	5	6	7	8	9	10
FOV Count			280	280	280	280	280	280	280	280	280	280
FOV Counted			280	280	280	280	280	279	280	280	280	280
Scanner ID			KB0006	KB0006	KB0006	KB0006	KB0006	KB0006	KB0006	KB0006	KB0006	KB0006
Stage Position			4	4	4	4	4	4	4	4	4	4
Binding Density			0.57	0.62	0.78	0.71	0.51	0.61	0.65	0.52	0.5	0.48
Positive	POS_A	nmiR00813.1	15343	12833	14462	11411	11757	16573	17166	12594	14437	12980
Positive	POS_B	nmiR00809.1	2168	1822	2111	1648	1636	2302	2734	1867	2214	1860
Positive	POS_C	nmiR00811.1	913	803	753	654	674	865	972	704	785	725
Positive	POS_D	nmiR00822.1	730	647	636	552	566	698	773	603	658	571
Positive	POS_E	nmiR00801.1	52	59	63	42	49	67	69	51	60	49
Positive	POS_F	nmiR00825.1	80	75	42	53	50	70	69	58	70	47
Negative	NEG_A	nmiR00810.1	29	26	28	22	21	30	34	38	27	30
Negative	NEG_B	nmiR00828.1	25	18	22	28	19	33	29	28	24	10
Negative	NEG_C	nmiR00803.1	47	31	29	20	34	28	49	27	38	27
Negative	NEG_D	nmiR00823.1	40	46	44	38	26	41	46	52	37	39
Negative	NEG_E	nmiR00827.1	29	17	38	23	24	21	41	23	35	16
Negative	NEG_F	nmiR00805.1	6	6	10	7	9	6	14	3	10	9
Housekeeping	ACTB	NM_001101.2	4819	7475	10079	10755	8651	6406	2803	3037	1515	1529
Housekeeping	B2M	NM_004048.2	5761	9479	10759	10286	5	8	9336	11102	4920	5426
Housekeeping	GAPDH	NM_002046.3	28051	42044	21567	21625	8	7	11460	13191	6864	7516
Housekeeping	RPL19	NM_000981.3	13619	21740	18344	20264	17486	12134	7988	8991	4331	4659
Housekeeping	RPLP0	NM_001002.3	25924	38666	28199	28733	18683	13146	10460	11931	5749	6326
Endogenous1	hsa-let-7a-5p	MIMAT0000062	7233	9669	17922	13947	12475	13334	10797	8113	7066	10929
Endogenous1	hsa-let-7b-5p	MIMAT0000063	2204	2800	10400	8228	8513	7667	3181	3240	2214	3698
Endogenous1	hsa-let-7c	MIMAT0000064	107	114	287	208	214	206	132	88	65	99
Endogenous1	hsa-let-7d-5p	MIMAT0000065	1322	1688	3731	2983	900	797	1817	1627	1232	1800
Endogenous1	hsa-let-7e-5p	MIMAT0000066	524	625	2481	2123	1986	2221	658	555	415	619
Endogenous1	hsa-let-7f-5p	MIMAT0000067	536	690	1233	664	530	625	642	453	369	625
Endogenous1	hsa-let-7g-5p	MIMAT0000414	8865	10552	12339	9944	7498	8135	13144	9656	5694	7186
Endogenous1	hsa-let-7i-5p	MIMAT0000415	1131	1403	4829	3960	1835	1963	2036	1539	1198	1556
Endogenous1	hsa-miR-1	MIMAT0000416	16	16	6	11	6	22	17	11	17	15
Endogenous1	hsa-miR-100-5p	MIMAT0000098	7939	9933	29	30	96	113	8030	10581	7511	11766
Endogenous1	hsa-miR-101-3p	MIMAT0000099	14	13	22	17	8	7	16	8	20	12
Endogenous1	hsa-miR-103a-3p	MIMAT0000101	12	10	21	25	9	5	11	12	10	8
Endogenous1	hsa-miR-105-5p	MIMAT0000102	4	11	8	12	7	7	5	4	9	9
Endogenous1	hsa-miR-106a-5p+hsa-miR-17-5p	MIMAT0000103	1798	2104	4816	3554	3583	3298	1576	1345	1130	1597
Endogenous1	hsa-miR-106b-5p	MIMAT0000680	1411	1203	3144	2498	995	928	1474	1271	1112	1391
Endogenous1	hsa-miR-107	MIMAT0000104	493	526	1930	1688	269	243	704	459	408	431
Endogenous1	hsa-miR-10a-5p	MIMAT0000253	326	341	4672	4363	304	251	470	495	316	493
Endogenous1	hsa-miR-10b-5p	MIMAT0000254	74	76	33	32	1039	924	85	91	68	103
Endogenous1	hsa-miR-1178	MIMAT0005823	9	13	23	24	21	10	14	11	12	10
Endogenous1	hsa-miR-1179	MIMAT0005824	16	8	11	14	19	13	15	13	17	15
Endogenous1	hsa-miR-1180	MIMAT0005825	541	700	376	374	8	9	312	449	282	424
Endogenous1	hsa-miR-1181	MIMAT0005826	9	9	9	9	9	15	8	6	12	9
Endogenous1	hsa-miR-1182	MIMAT0005827	9	4	7	5	6	12	13	13	8	9
Endogenous1	hsa-miR-1183	MIMAT0005828	14	15	21	13	12	20	18	20	26	44
Endogenous1	hsa-miR-1184	MIMAT0005829	10	10	14	10	7	5	10	7	11	8
Endogenous1	hsa-miR-1185-5p	MIMAT0005798	9	13	10	10	10	14	10	7	16	6
Endogenous1	hsa-miR-1193	MIMAT0015049	9	21	16	17	4	5	9	14	14	16
Endogenous1	hsa-miR-1197	MIMAT0005955	9	6	5	10	3	8	2	7	12	7
Endogenous1	hsa-miR-1200	MIMAT0005863	28	31	13	11	17	14	19	16	16	21
Endogenous1	hsa-miR-1202	MIMAT0005865	23	25	19	17	15	22	16	22	17	16
Endogenous1	hsa-miR-1203	MIMAT0005866	4	3	7	5	4	9	2	10	5	5
Endogenous1	hsa-miR-1204	MIMAT0005868	26	31	38	24	25	22	24	20	37	27
Endogenous1	hsa-miR-1205	MIMAT0005869	14	8	7	16	10	9	16	8	22	14
Endogenous1	hsa-miR-1206	MIMAT0005870	102	145	93	68	104	107	149	101	89	109
Endogenous1	hsa-miR-1207-3p	MIMAT0005872	7	8	9	8	8	12	7	10	5	12
Endogenous1	hsa-miR-1208	MIMAT0005873	5	6	8	10	6	6	6	9	14	9
Endogenous1	hsa-miR-1224-3p	MIMAT0005459	10	9	6	10	8	9	8	7	7	6
Endogenous1	hsa-miR-1224-5p	MIMAT0005458	34	19	16	15	16	22	29	21	23	14
Endogenous1	hsa-miR-1225-3p	MIMAT0005573	9	13	7	9	8	5	17	13	18	18
Endogenous1	hsa-miR-1225-5p	MIMAT0005572	17	12	14	13	10	14	22	20	7	7
Endogenous1	hsa-miR-122-5p	MIMAT0000421	12	13	19	10	16	9	16	10	12	8
Endogenous1	hsa-miR-1226-3p	MIMAT0005577	27	26	19	15	8	17	31	27	29	20
Endogenous1	hsa-miR-1227	MIMAT0005580	3	5	11	5	7	5	6	4	5	8
Endogenous1	hsa-miR-1228-3p	MIMAT0005583	6	8	11	13	2	2	8	4	9	14
Endogenous1	hsa-miR-1229	MIMAT0005584	11	1	15	4	3	9	11	5	8	5
Endogenous1	hsa-miR-1231	MIMAT0005586	7	7	2	3	3	4	3	4	8	11
Endogenous1	hsa-miR-1233	MIMAT0005588	26	27	30	22	18	15	26	19	19	19
Endogenous1	hsa-miR-1234	MIMAT0005589	43	43	29	21	23	24	153	118	114	103
Endogenous1	hsa-miR-1236	MIMAT0005591	16	17	16	17	15	12	11	13	16	18
Endogenous1	hsa-miR-1237	MIMAT0005592	11	22	17	13	14	24	16	14	11	13
Endogenous1	hsa-miR-1238	MIMAT0005593	32	31	31	22	22	23	20	14	18	34
Endogenous1	hsa-miR-1243	MIMAT0005894	12	8	18	10	3	9	9	14	14	11
Endogenous1	hsa-miR-124-3p	MIMAT0000422	20	10	13	9	12	8	11	9	6	14
Endogenous1	hsa-miR-1244	MIMAT0005896	6	7	10	13	4	4	12	11	15	10
Endogenous1	hsa-miR-1245a	MIMAT0005897	4	2	10	10	2	2	6	5	3	4
Endogenous1	hsa-miR-1245b-3p	MIMAT0019951	12	23	19	13	13	10	23	15	10	17
Endogenous1	hsa-miR-1245b-5p	MIMAT0019950	58	86	60	77	55	40	47	49	45	52
Endogenous1	hsa-miR-1246	MIMAT0005898	710	1024	262	378	266	135	301	353	279	495
Endogenous1	hsa-miR-1247-5p	MIMAT0005899	48	39	29	18	8	12	46	48	44	43
Endogenous1	hsa-miR-1248	MIMAT0005900	16	16	12	8	7	11	17	11	15	10
Endogenous1	hsa-miR-1249	MIMAT0005901	11	3	11	7	17	15	12	6	12	12
Endogenous1	hsa-miR-1250	MIMAT0005902	8	10	11	6	4	8	11	6	8	5
Endogenous1	hsa-miR-1251	MIMAT0005903	24	19	25	25	11	19	17	21	23	23
Endogenous1	hsa-miR-1252	MIMAT0005944	14	16	16	16	17	16	20	14	19	19
Endogenous1	hsa-miR-1253	MIMAT0005904	1	1	18	18	1	1	55	1	22	11
Endogenous1	hsa-miR-1254	MIMAT0005905	8	6	12	7	7	2	1	3	12	10
Endogenous1	hsa-miR-1255a	MIMAT0005906	34	32	24	25	13	11	28	32	29	25
Endogenous1	hsa-miR-1255b-5p	MIMAT0005945	21	23	27	26	20	28	29	21	24	31
Endogenous1	hsa-miR-1256	MIMAT0005907	5	6	6	7	3	10	8	2	4	2
Endogenous1	hsa-miR-1257	MIMAT0005908	13	18	25	11	12	20	31	23	29	16
Endogenous1	hsa-miR-1258	MIMAT0005909	17	13	13	14	13	11	23	15	21	30
Endogenous1	hsa-miR-125a-3p	MIMAT0004602	43	55	104	100	104	105	36	31	34	35
Endogenous1	hsa-miR-125a-5p	MIMAT0000443	1282	1502	4382	4101	5382	4822	1276	1397	1077	1485
Endogenous1	hsa-miR-125b-5p	MIMAT0000423	24218	27276	237	182	18579	17392	38888	37443	22162	22613
Endogenous1	hsa-miR-1260a	MIMAT0005911	282	259	508	444	424	588	648	376	421	371
Endogenous1	hsa-miR-1260b	MIMAT0015041	35	44	49	42	18	25	39	34	34	39
Endogenous1	hsa-miR-1261	MIMAT0005913	7	10	15	7	5	8	9	12	8	9
Endogenous1	hsa-miR-1262	MIMAT0005914	12	24	17	18	17	19	15	17	18	16
Endogenous1	hsa-miR-1263	MIMAT0005915	11	13	11	11	6	8	15	6	14	14
Endogenous1	hsa-miR-126-3p	MIMAT0000445	298	381	26	16	187	194	433	334	369	457
Endogenous1	hsa-miR-1264	MIMAT0005791	9	7	10	10	4	3	4	9	13	9
Endogenous1	hsa-miR-1265	MIMAT0005918	7	7	9	11	5	5	2	8	12	7
Endogenous1	hsa-miR-1266	MIMAT0005920	8	3	8	9	1	10	8	4	9	10
Endogenous1	hsa-miR-1267	MIMAT0005921	24	26	20	18	19	19	17	18	6	15
Endogenous1	hsa-miR-1268a	MIMAT0005922	20	20	16	21	4	9	30	22	16	20
Endogenous1	hsa-miR-1268b	MIMAT0018925	4	3	12	5	6	3	4	3	11	9
Endogenous1	hsa-miR-1269a	MIMAT0005923	11	14	14	11	8	7	11	7	13	19
Endogenous1	hsa-miR-1269b	MIMAT0019059	11	8	6	9	3	7	6	7	4	5
Endogenous1	hsa-miR-1270	MIMAT0005924	21	32	21	22	27	25	39	26	25	36
Endogenous1	hsa-miR-1271-5p	MIMAT0005796	6	9	14	8	1	7	8	4	4	12
Endogenous1	hsa-miR-1272	MIMAT0005925	19	16	20	12	14	11	15	13	13	21
Endogenous1	hsa-miR-1273a	MIMAT0005926	25	27	11	10	18	17	33	21	25	19
Endogenous1	hsa-miR-1273c	MIMAT0015017	14	10	7	7	8	17	12	16	15	13
Endogenous1	hsa-miR-1273d	MIMAT0015090	16	20	18	16	15	7	21	16	25	27
Endogenous1	hsa-miR-1273e	MIMAT0018079	10	11	12	8	6	12	14	8	14	11
Endogenous1	hsa-miR-1273f	MIMAT0020601	13	13	12	11	5	10	9	11	7	11
Endogenous1	hsa-miR-1273g-5p	MIMAT0020602	6	3	11	9	4	6	6	6	7	9
Endogenous1	hsa-miR-127-3p	MIMAT0000446	12	15	10	13	12	10	13	4	13	14
Endogenous1	hsa-miR-1275	MIMAT0005929	19	23	12	15	10	10	26	15	15	14
Endogenous1	hsa-miR-127-5p	MIMAT0004604	3	10	12	6	8	5	6	8	12	11
Endogenous1	hsa-miR-1276	MIMAT0005930	9	9	7	8	3	4	14	8	10	13
Endogenous1	hsa-miR-1277-3p	MIMAT0005933	7	5	20	17	9	8	10	11	8	15
Endogenous1	hsa-miR-1278	MIMAT0005936	17	14	24	16	6	15	15	18	16	16
Endogenous1	hsa-miR-1279	MIMAT0005937	7	17	13	28	21	9	11	12	12	15
Endogenous1	hsa-miR-128	MIMAT0000424	82	112	109	71	69	93	147	55	62	81
Endogenous1	hsa-miR-1280	MIMAT0005946	4	11	5	12	3	6	8	9	9	7
Endogenous1	hsa-miR-1281	MIMAT0005939	14	14	11	18	11	18	18	21	19	25
Endogenous1	hsa-miR-1282	MIMAT0005940	15	13	22	11	17	13	13	14	19	24
Endogenous1	hsa-miR-1283	MIMAT0005799	1	1	1	1	1	1	1	1	1	1
Endogenous1	hsa-miR-1284	MIMAT0005941	15	16	17	13	11	9	12	13	13	13
Endogenous1	hsa-miR-1285-3p	MIMAT0005876	20	23	24	24	21	19	25	18	22	25
Endogenous1	hsa-miR-1286	MIMAT0005877	9	11	11	7	4	9	10	15	18	21
Endogenous1	hsa-miR-1287	MIMAT0005878	35	49	64	44	17	18	35	27	33	43
Endogenous1	hsa-miR-1288	MIMAT0005942	14	4	5	11	8	4	8	7	6	10
Endogenous1	hsa-miR-1289	MIMAT0005879	3	4	7	18	8	6	5	2	5	8
Endogenous1	hsa-miR-1290	MIMAT0005880	14	15	7	12	19	15	18	6	13	14
Endogenous1	hsa-miR-1291	MIMAT0005881	6	19	10	10	8	5	15	10	13	7
Endogenous1	hsa-miR-1292	MIMAT0005943	2	11	6	12	12	6	9	7	17	13
Endogenous1	hsa-miR-129-2-3p	MIMAT0004605	14	12	16	7	43	43	5	15	21	13
Endogenous1	hsa-miR-1293	MIMAT0005883	2	6	3	5	2	7	6	4	5	1
Endogenous1	hsa-miR-1294	MIMAT0005884	4	10	4	14	2	4	10	10	10	10
Endogenous1	hsa-miR-1295a	MIMAT0005885	10	17	11	17	15	7	16	11	11	20
Endogenous1	hsa-miR-129-5p	MIMAT0000242	11	7	8	9	10	18	8	11	14	14
Endogenous1	hsa-miR-1296	MIMAT0005794	11	15	15	14	9	10	11	10	8	8
Endogenous1	hsa-miR-1297	MIMAT0005886	9	11	20	12	12	17	14	17	19	18
Endogenous1	hsa-miR-1298	MIMAT0005800	4	10	5	6	5	9	10	4	9	8
Endogenous1	hsa-miR-1299	MIMAT0005887	7	16	15	9	13	14	16	14	16	24
Endogenous1	hsa-miR-1301	MIMAT0005797	48	50	39	41	16	15	47	34	27	24
Endogenous1	hsa-miR-1302	MIMAT0005890	10	12	15	7	13	12	18	10	15	23
Endogenous1	hsa-miR-1303	MIMAT0005891	15	15	20	6	6	11	5	8	16	6
Endogenous1	hsa-miR-1304-5p	MIMAT0005892	7	10	13	8	4	3	4	14	7	9
Endogenous1	hsa-miR-1305	MIMAT0005893	16	16	16	2	19	17	24	17	13	31
Endogenous1	hsa-miR-1306-3p	MIMAT0005950	12	11	17	15	14	20	11	12	18	23
Endogenous1	hsa-miR-1307-3p	MIMAT0005951	28	28	57	40	30	32	42	39	32	40
Endogenous1	hsa-miR-130a-3p	MIMAT0000425	544	611	31	19	1287	1114	554	605	466	624
Endogenous1	hsa-miR-130b-3p	MIMAT0000691	149	149	263	239	72	61	189	145	106	110
Endogenous1	hsa-miR-1321	MIMAT0005952	26	45	24	23	4	11	19	20	18	20
Endogenous1	hsa-miR-1322	MIMAT0005953	14	12	21	16	14	16	11	25	19	21
Endogenous1	hsa-miR-1323	MIMAT0005795	27	37	33	31	28	19	27	23	34	32
Endogenous1	hsa-miR-132-3p	MIMAT0000426	294	355	123	117	147	105	285	326	238	200
Endogenous1	hsa-miR-1324	MIMAT0005956	18	11	11	5	6	7	12	14	15	6
Endogenous1	hsa-miR-133a	MIMAT0000427	9	10	8	9	11	8	10	5	10	7
Endogenous1	hsa-miR-133b	MIMAT0000770	23	13	18	12	10	15	24	34	20	19
Endogenous1	hsa-miR-134	MIMAT0000447	8	4	9	12	10	10	9	8	7	6
Endogenous1	hsa-miR-135a-5p	MIMAT0000428	4	6	8	9	13	12	16	14	15	7
Endogenous1	hsa-miR-135b-5p	MIMAT0000758	2526	3366	2786	2650	7510	5828	4022	5035	3083	4582
Endogenous1	hsa-miR-136-5p	MIMAT0000448	4	1	7	6	4	1	4	2	9	8
Endogenous1	hsa-miR-137	MIMAT0000429	825	773	1619	1380	12	19	1535	1557	1017	1214
Endogenous1	hsa-miR-138-5p	MIMAT0000430	10	18	8	18	9	11	9	6	17	12
Endogenous1	hsa-miR-139-3p	MIMAT0004552	19	23	21	12	12	15	20	20	27	26
Endogenous1	hsa-miR-139-5p	MIMAT0000250	16	9	7	12	10	11	14	10	8	15
Endogenous1	hsa-miR-140-3p	MIMAT0004597	21	16	11	14	6	14	27	19	17	29
Endogenous1	hsa-miR-140-5p	MIMAT0000431	184	216	146	138	189	182	189	200	139	198
Endogenous1	hsa-miR-141-3p	MIMAT0000432	1494	1358	2641	2477	12	20	2874	2724	1738	2235
Endogenous1	hsa-miR-142-3p	MIMAT0000434	57	65	466	421	19	25	71	73	49	79
Endogenous1	hsa-miR-142-5p	MIMAT0000433	10	8	16	11	8	11	7	13	11	9
Endogenous1	hsa-miR-143-3p	MIMAT0000435	12	1	1	1	1	1	100	24	24	1
Endogenous1	hsa-miR-144-3p	MIMAT0000436	145	101	165	160	129	167	143	152	141	136
Endogenous1	hsa-miR-145-5p	MIMAT0000437	883	928	16	10	18	10	1179	763	607	580
Endogenous1	hsa-miR-1468	MIMAT0006789	6	6	9	8	5	3	9	6	4	10
Endogenous1	hsa-miR-1469	MIMAT0007347	10	3	7	13	3	6	13	10	10	11
Endogenous1	hsa-miR-146a-5p	MIMAT0000449	14	11	12	11	7	10	12	12	8	6
Endogenous1	hsa-miR-146b-3p	MIMAT0004766	8	9	10	3	8	7	10	4	9	7
Endogenous1	hsa-miR-146b-5p	MIMAT0002809	5	5	3	2	6	1	12	13	6	13
Endogenous1	hsa-miR-1470	MIMAT0007348	4	6	10	10	5	5	4	4	11	4
Endogenous1	hsa-miR-1471	MIMAT0007349	2	6	5	3	6	2	4	4	2	3
Endogenous1	hsa-miR-147a	MIMAT0000251	7	11	9	12	11	6	10	7	10	8
Endogenous1	hsa-miR-147b	MIMAT0004928	22	24	30	19	6	7	13	18	19	21
Endogenous1	hsa-miR-148a-3p	MIMAT0000243	255	299	41	35	820	759	480	430	323	438
Endogenous1	hsa-miR-148b-3p	MIMAT0000759	1205	1673	1553	1416	695	566	1169	1447	918	1507
Endogenous1	hsa-miR-149-5p	MIMAT0000450	69	72	52	45	52	65	34	38	46	45
Endogenous1	hsa-miR-150-5p	MIMAT0000451	12	13	313	320	8	11	11	20	9	15
Endogenous1	hsa-miR-151a-3p	MIMAT0000757	358	459	1134	1083	161	172	498	541	453	555
Endogenous1	hsa-miR-151a-5p	MIMAT0004697	90	85	116	108	33	50	154	108	107	112
Endogenous1	hsa-miR-151b	MIMAT0010214	10	11	7	11	8	5	10	9	14	18
Endogenous1	hsa-miR-152	MIMAT0000438	18	23	47	43	104	110	34	30	21	29
Endogenous1	hsa-miR-153	MIMAT0000439	9	12	17	16	13	11	27	24	22	23
Endogenous1	hsa-miR-1537	MIMAT0007399	11	23	19	8	3	6	9	15	17	23
Endogenous1	hsa-miR-1538	MIMAT0007400	7	8	9	8	7	11	2	12	11	8
Endogenous1	hsa-miR-1539	MIMAT0007401	4	5	9	3	5	5	7	7	6	6
Endogenous1	hsa-miR-154-5p	MIMAT0000452	7	11	3	5	7	5	6	11	4	6
Endogenous1	hsa-miR-155-5p	MIMAT0000646	33	1	48	55	1410	1305	97	37	53	7
Endogenous1	hsa-miR-15a-5p	MIMAT0000068	3459	4342	13674	12288	10557	7992	2043	2502	1119	1516
Endogenous1	hsa-miR-15b-5p	MIMAT0000417	2897	3091	10734	8943	6338	6263	1795	1659	1281	1655
Endogenous1	hsa-miR-16-5p	MIMAT0000069	2886	2740	6255	5837	3178	3495	4682	2824	2250	2257
Endogenous1	hsa-miR-181a-5p	MIMAT0000256	358	445	1632	1431	515	429	754	899	593	874
Endogenous1	hsa-miR-181b-5p+hsa-miR-181d	MIMAT0000257	90	142	484	378	586	495	149	148	123	177
Endogenous1	hsa-miR-181c-5p	MIMAT0000258	23	31	54	38	19	24	27	18	21	34
Endogenous1	hsa-miR-1825	MIMAT0006765	12	15	19	13	8	12	17	12	24	9
Endogenous1	hsa-miR-182-5p	MIMAT0000259	431	458	598	461	416	370	1093	799	633	730
Endogenous1	hsa-miR-1827	MIMAT0006767	7	15	13	11	11	12	14	13	14	27
Endogenous1	hsa-miR-183-5p	MIMAT0000261	307	306	365	260	196	236	416	369	289	450
Endogenous1	hsa-miR-184	MIMAT0000454	9	8	15	19	7	5	7	10	10	12
Endogenous1	hsa-miR-185-5p	MIMAT0000455	586	555	1859	1535	512	479	703	608	399	399
Endogenous1	hsa-miR-186-5p	MIMAT0000456	140	159	321	275	145	127	356	216	189	245
Endogenous1	hsa-miR-187-3p	MIMAT0000262	12	11	10	10	6	7	15	14	9	14
Endogenous1	hsa-miR-188-3p	MIMAT0004613	5	8	14	11	9	5	13	14	10	17
Endogenous1	hsa-miR-188-5p	MIMAT0000457	83	81	91	78	75	83	90	75	72	88
Endogenous1	hsa-miR-18a-5p	MIMAT0000072	687	650	1239	1090	1118	1041	379	397	266	346
Endogenous1	hsa-miR-18b-5p	MIMAT0001412	19	8	27	41	17	20	20	7	10	13
Endogenous1	hsa-miR-1908	MIMAT0007881	17	17	14	15	4	6	14	11	11	14
Endogenous1	hsa-miR-1909-3p	MIMAT0007883	10	6	10	16	10	9	15	5	19	13
Endogenous1	hsa-miR-190a	MIMAT0000458	10	18	13	8	9	14	17	27	21	29
Endogenous1	hsa-miR-190b	MIMAT0004929	10	8	13	5	6	13	11	9	9	10
Endogenous1	hsa-miR-1910	MIMAT0007884	4	4	7	8	2	4	3	9	6	7
Endogenous1	hsa-miR-1911-5p	MIMAT0007885	15	18	11	16	7	13	13	16	17	15
Endogenous1	hsa-miR-1912	MIMAT0007887	7	5	6	6	5	2	9	9	13	3
Endogenous1	hsa-miR-1913	MIMAT0007888	7	8	12	9	9	3	4	9	9	8
Endogenous1	hsa-miR-1914-5p	MIMAT0007889	16	11	22	12	9	9	7	10	19	18
Endogenous1	hsa-miR-1915-3p	MIMAT0007892	6	6	6	8	11	9	14	8	17	18
Endogenous1	hsa-miR-191-5p	MIMAT0000440	4542	6221	5007	5008	2665	1989	3440	4473	2835	3780
Endogenous1	hsa-miR-192-5p	MIMAT0000222	21	25	2015	1813	28	33	37	22	36	44
Endogenous1	hsa-miR-193a-3p	MIMAT0000459	8	10	27	19	24	37	18	10	8	14
Endogenous1	hsa-miR-193a-5p	MIMAT0004614	22	17	22	14	248	330	37	29	27	34
Endogenous1	hsa-miR-193b-3p	MIMAT0002819	31	43	42	65	13	5	74	31	49	35
Endogenous1	hsa-miR-194-5p	MIMAT0000460	57	61	7721	7178	56	62	91	88	76	86
Endogenous1	hsa-miR-195-5p	MIMAT0000461	30	32	23	23	19	20	31	22	20	39
Endogenous1	hsa-miR-196a-5p	MIMAT0000226	256	381	1369	1386	2391	1858	233	262	161	263
Endogenous1	hsa-miR-196b-5p	MIMAT0001080	387	484	1162	1064	1728	1393	428	381	225	409
Endogenous1	hsa-miR-1972	MIMAT0009447	4	4	4	4	4	3	6	6	7	6
Endogenous1	hsa-miR-1973	MIMAT0009448	30	20	9	8	14	14	21	27	20	50
Endogenous1	hsa-miR-197-3p	MIMAT0000227	446	458	401	222	279	374	415	304	254	287
Endogenous1	hsa-miR-1976	MIMAT0009451	9	9	17	8	10	11	14	13	7	15
Endogenous1	hsa-miR-198	MIMAT0000228	7	10	12	6	10	10	11	11	16	12
Endogenous1	hsa-miR-199a-3p+hsa-miR-199b-3p	MIMAT0000232	21	14	14	19	14	15	17	31	23	22
Endogenous1	hsa-miR-199a-5p	MIMAT0000231	7	4	15	6	10	18	14	7	16	14
Endogenous1	hsa-miR-199b-5p	MIMAT0000263	20	29	13	9	5	6	36	34	16	43
Endogenous1	hsa-miR-19a-3p	MIMAT0000073	1204	790	1903	2074	1644	1639	1221	884	742	754
Endogenous1	hsa-miR-19b-3p	MIMAT0000074	2606	1891	7062	6671	5908	6152	2928	1896	1577	1448
Endogenous1	hsa-miR-200a-3p	MIMAT0000682	973	1096	8698	7449	21	22	1417	1610	680	822
Endogenous1	hsa-miR-200b-3p	MIMAT0000318	1804	2340	19699	18835	57	39	2324	2949	1873	2973
Endogenous1	hsa-miR-200c-3p	MIMAT0000617	8396	9229	18345	15444	6	6	9824	10231	6228	8737
Endogenous1	hsa-miR-202-3p	MIMAT0002811	7	8	9	14	6	10	11	8	15	9
Endogenous1	hsa-miR-203	MIMAT0000264	164	142	353	287	25	40	268	211	188	213
Endogenous1	hsa-miR-204-5p	MIMAT0000265	14	19	13	17	4495	3999	12	12	7	10
Endogenous1	hsa-miR-2052	MIMAT0009977	8	12	5	13	6	4	7	3	13	9
Endogenous1	hsa-miR-2053	MIMAT0009978	20	28	16	18	14	18	18	26	17	21
Endogenous1	hsa-miR-2054	MIMAT0009979	3	2	2	3	1	4	8	7	2	11
Endogenous1	hsa-miR-205-5p	MIMAT0000266	20	21	4109	2992	18	27	30	30	28	33
Endogenous1	hsa-miR-206	MIMAT0000462	12	13	17	7	12	8	13	8	7	13
Endogenous1	hsa-miR-208a	MIMAT0000241	10	9	16	16	15	18	16	19	10	19
Endogenous1	hsa-miR-208b	MIMAT0004960	7	8	11	5	7	10	5	9	14	3
Endogenous1	hsa-miR-20a-5p+hsa-miR-20b-5p	MIMAT0000075	2025	1799	5400	4881	4198	4335	2114	1568	1344	1567
Endogenous1	hsa-miR-210	MIMAT0000267	199	123	61	103	69	105	577	294	314	283
Endogenous1	hsa-miR-2110	MIMAT0010133	12	6	15	23	7	5	24	23	18	24
Endogenous1	hsa-miR-2113	MIMAT0009206	30	14	26	20	20	21	28	14	19	25
Endogenous1	hsa-miR-2114-5p	MIMAT0011156	12	9	12	9	11	5	4	16	9	10
Endogenous1	hsa-miR-2115-5p	MIMAT0011158	9	9	7	9	8	10	9	10	5	14
Endogenous1	hsa-miR-211-5p	MIMAT0000268	1	6	5	4	3	8	6	4	5	8
Endogenous1	hsa-miR-2116-5p	MIMAT0011160	29	17	23	23	12	16	43	24	23	24
Endogenous1	hsa-miR-2117	MIMAT0011162	17	15	23	16	12	19	22	19	25	22
Endogenous1	hsa-miR-212-3p	MIMAT0000269	10	7	11	13	9	16	19	12	12	14
Endogenous1	hsa-miR-214-3p	MIMAT0000271	5	5	5	7	2	2	9	5	7	9
Endogenous1	hsa-miR-215	MIMAT0000272	13	13	41	27	11	8	8	5	14	11
Endogenous1	hsa-miR-21-5p	MIMAT0000076	10865	10770	5059	4102	10043	11896	36832	20706	19493	22845
Endogenous1	hsa-miR-216a	MIMAT0000273	9	10	17	17	11	18	18	18	10	11
Endogenous1	hsa-miR-216b	MIMAT0004959	17	42	15	25	22	23	23	14	18	15
Endogenous1	hsa-miR-217	MIMAT0000274	19	8	11	9	8	14	12	13	8	13
Endogenous1	hsa-miR-218-5p	MIMAT0000275	23	28	21	13	180	181	41	42	35	44
Endogenous1	hsa-miR-219-1-3p	MIMAT0004567	7	12	19	10	7	18	10	7	6	7
Endogenous1	hsa-miR-219-2-3p	MIMAT0004675	5	12	11	9	2	5	12	10	10	9
Endogenous1	hsa-miR-219-5p	MIMAT0000276	14	8	14	6	9	7	12	10	16	15
Endogenous1	hsa-miR-221-3p	MIMAT0000278	2918	2670	5612	5186	3152	2967	2487	2008	1511	1800
Endogenous1	hsa-miR-222-3p	MIMAT0000279	657	879	2093	2033	737	583	1312	1624	1114	1646
Endogenous1	hsa-miR-223-3p	MIMAT0000280	11	6	7	7	15	18	14	7	7	9
Endogenous1	hsa-miR-22-3p	MIMAT0000077	133	139	256	232	497	477	406	220	179	201
Endogenous1	hsa-miR-224-5p	MIMAT0000281	10	9	19	14	8	6	10	8	12	8
Endogenous1	hsa-miR-2276	MIMAT0011775	16	7	25	23	3	14	15	13	13	11
Endogenous1	hsa-miR-2277-3p	MIMAT0011777	20	16	22	13	12	18	18	21	22	14
Endogenous1	hsa-miR-2277-5p	MIMAT0017352	9	11	8	10	11	15	9	15	16	11
Endogenous1	hsa-miR-2278	MIMAT0011778	10	11	14	9	4	7	13	7	8	9
Endogenous1	hsa-miR-23a-3p	MIMAT0000078	1646	2099	1899	1649	5566	4245	2197	2797	1772	2861
Endogenous1	hsa-miR-23b-3p	MIMAT0000418	183	194	811	745	843	776	284	274	244	351
Endogenous1	hsa-miR-23c	MIMAT0018000	9	8	12	10	7	12	7	8	19	8
Endogenous1	hsa-miR-24-3p	MIMAT0000080	800	620	1405	1369	2248	2655	1013	658	473	464
Endogenous1	hsa-miR-25-3p	MIMAT0000081	5654	8581	10010	10158	3873	2788	4603	6475	3566	4253
Endogenous1	hsa-miR-2682-5p	MIMAT0013517	58	47	47	38	59	58	65	56	48	43
Endogenous1	hsa-miR-26a-5p	MIMAT0000082	81	114	220	145	99	107	158	142	133	163
Endogenous1	hsa-miR-26b-5p	MIMAT0000083	181	250	480	346	102	102	300	250	209	318
Endogenous1	hsa-miR-27a-3p	MIMAT0000084	87	93	80	42	262	331	178	102	54	51
Endogenous1	hsa-miR-27b-3p	MIMAT0000419	317	311	1280	1038	3666	3520	316	316	228	270
Endogenous1	hsa-miR-28-3p	MIMAT0004502	81	66	107	87	181	155	140	123	103	130
Endogenous1	hsa-miR-28-5p	MIMAT0000085	78	90	146	140	239	198	89	96	107	169
Endogenous1	hsa-miR-296-3p	MIMAT0004679	5	2	12	8	5	5	5	6	3	7
Endogenous1	hsa-miR-296-5p	MIMAT0000690	19	27	22	23	13	17	48	55	45	57
Endogenous1	hsa-miR-297	MIMAT0004450	40	45	60	43	49	48	50	46	44	55
Endogenous1	hsa-miR-298	MIMAT0004901	7	6	9	12	7	5	12	3	6	12
Endogenous1	hsa-miR-299-3p	MIMAT0000687	20	28	38	20	12	20	46	26	31	31
Endogenous1	hsa-miR-299-5p	MIMAT0002890	9	14	20	9	51	45	14	12	10	19
Endogenous1	hsa-miR-29a-3p	MIMAT0000086	3817	3566	4022	5771	6203	8908	9147	4101	3219	2493
Endogenous1	hsa-miR-29b-3p	MIMAT0000100	23419	30975	25108	19947	44498	41288	35435	32773	23159	32551
Endogenous1	hsa-miR-29c-3p	MIMAT0000681	219	242	601	588	351	378	250	223	175	284
Endogenous1	hsa-miR-300	MIMAT0004903	5	4	7	8	6	6	11	7	9	10
Endogenous1	hsa-miR-301a-3p	MIMAT0000688	525	692	1310	1224	134	135	742	885	633	813
Endogenous1	hsa-miR-301b	MIMAT0004958	15	17	31	25	6	9	22	27	16	24
Endogenous1	hsa-miR-302a-3p	MIMAT0000684	15	8	14	12	14	8	11	5	13	17
Endogenous1	hsa-miR-302b-3p	MIMAT0000715	18	36	26	29	22	26	29	18	31	22
Endogenous1	hsa-miR-302c-3p	MIMAT0000717	10	13	7	9	7	3	9	8	9	8
Endogenous1	hsa-miR-302d-3p	MIMAT0000718	126	123	125	104	105	107	134	100	99	108
Endogenous1	hsa-miR-302e	MIMAT0005931	15	9	17	8	12	5	3	9	17	13
Endogenous1	hsa-miR-302f	MIMAT0005932	16	26	37	26	20	14	17	15	13	12
Endogenous1	hsa-miR-30a-5p	MIMAT0000087	42	51	138	152	77	93	106	74	74	63
Endogenous1	hsa-miR-30b-5p	MIMAT0000420	255	290	726	490	222	206	464	340	298	496
Endogenous1	hsa-miR-30c-5p	MIMAT0000244	61	58	97	116	37	40	127	84	70	70
Endogenous1	hsa-miR-30d-5p	MIMAT0000245	134	157	599	568	76	57	299	394	270	345
Endogenous1	hsa-miR-30e-5p	MIMAT0000692	165	148	277	262	65	57	399	345	271	329
Endogenous1	hsa-miR-3123	MIMAT0014985	6	9	5	3	6	3	6	7	9	11
Endogenous1	hsa-miR-3127-5p	MIMAT0014990	7	10	16	13	7	9	10	8	5	14
Endogenous1	hsa-miR-3131	MIMAT0014996	8	8	7	12	2	5	8	6	14	15
Endogenous1	hsa-miR-3136-5p	MIMAT0015003	11	7	10	11	9	10	13	6	14	5
Endogenous1	hsa-miR-3141	MIMAT0015010	12	15	10	11	7	13	6	10	12	9
Endogenous1	hsa-miR-3144-5p	MIMAT0015014	12	4	15	14	8	12	8	13	13	11
Endogenous1	hsa-miR-3147	MIMAT0015019	12	11	25	39	12	19	20	14	18	18
Endogenous1	hsa-miR-3151	MIMAT0015024	9	7	12	10	12	9	6	5	6	7
Endogenous1	hsa-miR-3154	MIMAT0015028	9	15	6	7	7	12	22	18	7	16
Endogenous1	hsa-miR-31-5p	MIMAT0000089	670	604	935	784	79	59	1429	1111	719	886
Endogenous1	hsa-miR-3161	MIMAT0015035	6	18	15	18	17	16	13	8	12	20
Endogenous1	hsa-miR-3164	MIMAT0015038	5	9	13	8	5	8	4	4	7	9
Endogenous1	hsa-miR-3168	MIMAT0015043	19	8	14	18	13	17	17	9	18	11
Endogenous1	hsa-miR-3175	MIMAT0015052	10	13	17	19	11	8	11	14	20	12
Endogenous1	hsa-miR-3178	MIMAT0015055	10	8	9	13	3	10	10	5	9	4
Endogenous1	hsa-miR-3180	MIMAT0018178	15	21	17	19	13	12	19	13	20	16
Endogenous1	hsa-miR-3180-3p	MIMAT0015058	7	11	11	5	6	4	10	7	6	13
Endogenous1	hsa-miR-3180-5p	MIMAT0015057	12	18	21	12	11	18	24	17	13	11
Endogenous1	hsa-miR-3182	MIMAT0015062	25	21	28	24	24	29	36	29	30	32
Endogenous1	hsa-miR-3184-5p	MIMAT0015064	6	9	10	17	11	7	15	12	9	13
Endogenous1	hsa-miR-3185	MIMAT0015065	28	28	41	21	10	15	33	28	29	32
Endogenous1	hsa-miR-3187-3p	MIMAT0015069	22	19	19	20	28	20	20	22	22	16
Endogenous1	hsa-miR-3190-5p	MIMAT0015073	28	24	22	22	15	17	18	23	21	30
Endogenous1	hsa-miR-3192	MIMAT0015076	11	11	6	9	7	12	14	6	8	14
Endogenous1	hsa-miR-3195	MIMAT0015079	12	10	14	14	9	10	10	18	18	12
Endogenous1	hsa-miR-3196	MIMAT0015080	5	5	8	13	5	11	9	14	10	13
Endogenous1	hsa-miR-3200-3p	MIMAT0015085	28	29	20	20	5	2	33	37	28	27
Endogenous1	hsa-miR-320a	MIMAT0000510	34	50	23	20	22	22	65	39	42	43
Endogenous1	hsa-miR-320b	MIMAT0005792	5	5	4	5	5	2	8	5	8	11
Endogenous1	hsa-miR-320c	MIMAT0005793	2	5	7	6	5	7	7	7	6	4
Endogenous1	hsa-miR-320d	MIMAT0006764	10	19	10	16	6	12	13	17	16	6
Endogenous1	hsa-miR-320e	MIMAT0015072	120	147	96	61	108	94	124	108	79	82
Endogenous1	hsa-miR-323a-3p	MIMAT0000755	11	7	13	17	29	25	8	11	10	5
Endogenous1	hsa-miR-323a-5p	MIMAT0004696	14	11	10	15	19	13	22	15	17	15
Endogenous1	hsa-miR-323b-3p	MIMAT0015050	6	9	9	10	6	10	9	6	6	12
Endogenous1	hsa-miR-323b-5p	MIMAT0001630	11	15	23	17	12	20	17	17	14	13
Endogenous1	hsa-miR-324-3p	MIMAT0000762	13	9	13	18	4	3	13	4	9	11
Endogenous1	hsa-miR-324-5p	MIMAT0000761	1127	1033	1448	1412	335	337	1139	934	534	556
Endogenous1	hsa-miR-325	MIMAT0000771	9	14	9	9	14	10	16	8	17	14
Endogenous1	hsa-miR-32-5p	MIMAT0000090	582	645	1383	1219	411	378	491	524	354	586
Endogenous1	hsa-miR-326	MIMAT0000756	13	14	19	10	20	16	13	13	11	15
Endogenous1	hsa-miR-328	MIMAT0000752	9	12	16	11	14	15	21	16	14	18
Endogenous1	hsa-miR-329	MIMAT0001629	10	8	3	8	12	12	6	6	10	9
Endogenous1	hsa-miR-330-3p	MIMAT0000751	74	94	64	63	55	53	138	119	74	62
Endogenous1	hsa-miR-330-5p	MIMAT0004693	20	12	19	11	12	12	23	17	18	19
Endogenous1	hsa-miR-331-3p	MIMAT0000760	423	355	577	542	484	460	384	362	223	176
Endogenous1	hsa-miR-331-5p	MIMAT0004700	10	16	9	11	16	11	11	9	6	13
Endogenous1	hsa-miR-335-5p	MIMAT0000765	53	52	116	81	20	15	44	35	39	42
Endogenous1	hsa-miR-337-3p	MIMAT0000754	23	17	24	18	16	24	34	13	15	24
Endogenous1	hsa-miR-337-5p	MIMAT0004695	19	17	10	15	19	20	20	13	14	20
Endogenous1	hsa-miR-338-3p	MIMAT0000763	20	19	1361	1232	23	19	35	26	24	33
Endogenous1	hsa-miR-338-5p	MIMAT0004701	9	6	5	7	7	6	2	6	7	9
Endogenous1	hsa-miR-339-3p	MIMAT0004702	15	19	20	13	7	10	20	25	19	12
Endogenous1	hsa-miR-339-5p	MIMAT0000764	7	9	18	10	8	9	9	7	7	4
Endogenous1	hsa-miR-33a-5p	MIMAT0000091	58	45	188	162	95	77	57	50	38	61
Endogenous1	hsa-miR-33b-5p	MIMAT0003301	8	9	12	6	7	10	5	6	6	9
Endogenous1	hsa-miR-340-5p	MIMAT0004692	57	65	93	73	107	80	68	61	39	91
Endogenous1	hsa-miR-342-3p	MIMAT0000753	66	91	8	8	33	18	126	142	117	150
Endogenous1	hsa-miR-342-5p	MIMAT0004694	5	4	9	5	5	10	11	8	7	5
Endogenous1	hsa-miR-345-5p	MIMAT0000772	65	67	37	29	4	10	32	33	36	27
Endogenous1	hsa-miR-346	MIMAT0000773	13	9	12	9	7	10	19	9	15	16
Endogenous1	hsa-miR-34a-5p	MIMAT0000255	584	604	409	391	5	3	826	815	612	721
Endogenous1	hsa-miR-34b-3p	MIMAT0004676	3	3	7	9	1	2	6	3	8	12
Endogenous1	hsa-miR-34c-3p	MIMAT0004677	17	13	15	13	12	12	18	14	17	15
Endogenous1	hsa-miR-34c-5p	MIMAT0000686	9	8	8	2	7	9	5	5	12	14
Endogenous1	hsa-miR-3605-5p	MIMAT0017981	12	8	17	9	11	11	11	15	11	10
Endogenous1	hsa-miR-361-3p	MIMAT0004682	73	86	158	143	68	44	129	131	94	120
Endogenous1	hsa-miR-3614-5p	MIMAT0017992	9	6	5	7	4	10	8	9	4	10
Endogenous1	hsa-miR-361-5p	MIMAT0000703	285	304	823	799	565	488	328	312	247	341
Endogenous1	hsa-miR-362-3p	MIMAT0004683	78	84	26	31	30	37	90	84	72	91
Endogenous1	hsa-miR-362-5p	MIMAT0000705	39	60	61	48	49	38	42	76	46	78
Endogenous1	hsa-miR-363-3p	MIMAT0000707	1	1	1	1	1	1	1	1	1	1
Endogenous1	hsa-miR-365a-3p	MIMAT0000710	51	36	55	39	87	116	95	28	34	41
Endogenous1	hsa-miR-367-3p	MIMAT0000719	12	14	10	11	9	12	9	10	11	9
Endogenous1	hsa-miR-3676-3p	MIMAT0018100	23	35	33	27	13	10	26	26	21	18
Endogenous1	hsa-miR-3690	MIMAT0018119	52	40	33	36	20	32	49	37	56	40
Endogenous1	hsa-miR-369-3p	MIMAT0000721	15	9	12	10	5	8	3	8	19	9
Endogenous1	hsa-miR-369-5p	MIMAT0001621	10	3	8	13	5	11	12	13	6	9
Endogenous1	hsa-miR-370	MIMAT0000722	7	10	17	15	11	13	7	13	5	11
Endogenous1	hsa-miR-371a-3p	MIMAT0000723	64	54	61	54	51	55	58	57	61	43
Endogenous1	hsa-miR-371a-5p	MIMAT0004687	11	6	16	13	9	13	10	14	11	16
Endogenous1	hsa-miR-371b-3p	MIMAT0019893	6	3	4	5	6	3	9	4	4	15
Endogenous1	hsa-miR-371b-5p	MIMAT0019892	4	2	13	8	3	4	6	7	5	8
Endogenous1	hsa-miR-372	MIMAT0000724	21	9	19	11	10	17	13	10	9	14
Endogenous1	hsa-miR-373-3p	MIMAT0000726	9	11	14	14	9	12	12	5	8	14
Endogenous1	hsa-miR-374a-5p	MIMAT0000727	1685	1932	5240	4384	4158	3488	1434	1641	1137	1840
Endogenous1	hsa-miR-374b-5p	MIMAT0004955	263	226	1010	910	358	336	276	252	222	240
Endogenous1	hsa-miR-374c-5p	MIMAT0018443	12	8	9	11	8	11	4	8	10	13
Endogenous1	hsa-miR-375	MIMAT0000728	19	22	254	253	4	5	81	34	47	40
Endogenous1	hsa-miR-376a-3p	MIMAT0000729	14	15	14	10	30	39	33	22	11	13
Endogenous1	hsa-miR-376b	MIMAT0002172	8	11	11	18	12	9	7	9	12	13
Endogenous1	hsa-miR-376c	MIMAT0000720	9	9	8	5	33	21	13	14	18	10
Endogenous1	hsa-miR-377-3p	MIMAT0000730	10	12	12	15	59	46	15	12	14	18
Endogenous1	hsa-miR-378a-3p+hsa-miR-378i	MIMAT0000732	349	431	366	311	696	599	361	448	312	371
Endogenous1	hsa-miR-378b	MIMAT0014999	11	11	6	9	8	10	15	12	13	14
Endogenous1	hsa-miR-378c	MIMAT0016847	15	11	16	16	6	14	13	4	7	10
Endogenous1	hsa-miR-378d	MIMAT0018926	11	7	10	6	6	9	6	4	10	13
Endogenous1	hsa-miR-378e	MIMAT0018927	138	107	122	87	75	110	184	98	153	120
Endogenous1	hsa-miR-378f	MIMAT0018932	16	13	17	15	12	13	12	14	21	17
Endogenous1	hsa-miR-378g	MIMAT0018937	54	67	52	69	131	82	66	68	56	88
Endogenous1	hsa-miR-378h	MIMAT0018984	8	14	10	16	8	10	10	13	18	9
Endogenous1	hsa-miR-379-5p	MIMAT0000733	19	23	27	13	48	58	30	26	13	21
Endogenous1	hsa-miR-380-3p	MIMAT0000735	3	4	5	3	3	6	5	7	8	8
Endogenous1	hsa-miR-381	MIMAT0000736	13	5	4	5	97	86	4	12	13	11
Endogenous1	hsa-miR-382-5p	MIMAT0000737	6	17	8	5	64	50	14	5	13	15
Endogenous1	hsa-miR-383	MIMAT0000738	10	7	8	14	10	8	9	8	12	16
Endogenous1	hsa-miR-384	MIMAT0001075	3	6	11	6	8	7	6	5	9	15
Endogenous1	hsa-miR-3928	MIMAT0018205	6	7	6	8	3	7	11	4	8	7
Endogenous1	hsa-miR-3934	MIMAT0018349	14	14	23	17	6	14	15	9	8	20
Endogenous1	hsa-miR-409-3p	MIMAT0001639	17	15	17	7	53	42	14	15	25	10
Endogenous1	hsa-miR-409-5p	MIMAT0001638	8	7	11	7	23	15	4	10	19	15
Endogenous1	hsa-miR-410	MIMAT0002171	12	9	11	16	15	3	11	3	7	8
Endogenous1	hsa-miR-411-5p	MIMAT0003329	13	11	18	17	59	56	17	9	15	11
Endogenous1	hsa-miR-412	MIMAT0002170	15	17	13	10	11	6	11	12	9	10
Endogenous1	hsa-miR-421	MIMAT0003339	57	77	244	243	61	52	23	30	36	32
Endogenous1	hsa-miR-422a	MIMAT0001339	16	18	11	12	14	16	20	8	13	17
Endogenous1	hsa-miR-423-3p	MIMAT0001340	142	107	163	138	108	113	199	145	113	135
Endogenous1	hsa-miR-423-5p	MIMAT0004748	133	124	168	109	122	176	212	156	154	166
Endogenous1	hsa-miR-424-5p	MIMAT0001341	26	26	11	7	77	76	36	36	26	27
Endogenous1	hsa-miR-425-5p	MIMAT0003393	314	264	536	491	38	44	670	574	329	378
Endogenous1	hsa-miR-4284	MIMAT0016915	18	25	15	15	10	16	19	24	14	11
Endogenous1	hsa-miR-4286	MIMAT0016916	111	85	112	106	22	27	132	84	75	86
Endogenous1	hsa-miR-429	MIMAT0001536	244	305	3208	2122	7	12	348	251	142	206
Endogenous1	hsa-miR-431-5p	MIMAT0001625	2	7	5	4	3	3	6	3	3	12
Endogenous1	hsa-miR-432-5p	MIMAT0002814	5	10	4	5	6	6	6	7	11	4
Endogenous1	hsa-miR-433	MIMAT0001627	9	7	7	10	5	3	1	8	6	12
Endogenous1	hsa-miR-4421	MIMAT0018934	21	13	21	16	6	8	17	25	28	24
Endogenous1	hsa-miR-4425	MIMAT0018940	16	17	16	12	8	9	18	13	13	17
Endogenous1	hsa-miR-4431	MIMAT0018947	13	16	14	12	7	12	14	14	8	10
Endogenous1	hsa-miR-4435	MIMAT0018951	13	7	7	7	3	9	11	12	8	8
Endogenous1	hsa-miR-4443	MIMAT0018961	1	1	38	72	138	81	1	11	32	41
Endogenous1	hsa-miR-4448	MIMAT0018967	18	14	20	13	9	7	15	11	10	20
Endogenous1	hsa-miR-4451	MIMAT0018973	17	24	22	10	15	23	42	18	21	33
Endogenous1	hsa-miR-4454	MIMAT0018976	6887	10517	21858	47278	17188	12846	13277	9808	8502	10721
Endogenous1	hsa-miR-4455	MIMAT0018977	31	37	48	61	15	15	31	29	27	34
Endogenous1	hsa-miR-4458	MIMAT0018980	15	20	16	15	9	12	17	22	17	12
Endogenous1	hsa-miR-4461	MIMAT0018983	8	10	7	10	4	11	13	11	6	20
Endogenous1	hsa-miR-448	MIMAT0001532	14	21	12	11	13	8	20	12	15	19
Endogenous1	hsa-miR-4484	MIMAT0019018	17	14	9	13	21	18	13	14	17	25
Endogenous1	hsa-miR-4485	MIMAT0019019	12	7	9	12	3	5	10	15	8	14
Endogenous1	hsa-miR-4488	MIMAT0019022	49	56	20	9	5	7	88	62	88	112
Endogenous1	hsa-miR-449a	MIMAT0001541	10	20	12	9	9	7	16	8	15	17
Endogenous1	hsa-miR-449b-5p	MIMAT0003327	3	3	8	3	5	3	4	4	9	8
Endogenous1	hsa-miR-449c-5p	MIMAT0010251	13	19	12	10	11	15	14	12	16	15
Endogenous1	hsa-miR-4508	MIMAT0019045	6	6	7	9	3	3	5	2	5	8
Endogenous1	hsa-miR-450a-5p	MIMAT0001545	76	76	24	31	516	424	69	73	77	86
Endogenous1	hsa-miR-450b-3p	MIMAT0004910	20	11	14	13	14	22	14	7	16	22
Endogenous1	hsa-miR-450b-5p	MIMAT0004909	18	35	15	24	91	60	17	16	17	20
Endogenous1	hsa-miR-4516	MIMAT0019053	6	6	9	8	5	6	44	28	21	32
Endogenous1	hsa-miR-451a	MIMAT0001631	9	5	5	8	7	7	4	2	9	11
Endogenous1	hsa-miR-4521	MIMAT0019058	1	2	5	5	1	5	7	4	8	8
Endogenous1	hsa-miR-452-5p	MIMAT0001635	13	8	36	34	8	13	11	8	10	9
Endogenous1	hsa-miR-4531	MIMAT0019070	14	12	25	19	16	8	16	14	17	6
Endogenous1	hsa-miR-4532	MIMAT0019071	10	10	7	10	5	3	8	6	16	14
Endogenous1	hsa-miR-454-3p	MIMAT0003885	48	39	158	132	21	20	96	79	48	83
Endogenous1	hsa-miR-455-3p	MIMAT0004784	81	71	167	117	13	32	56	37	50	47
Endogenous1	hsa-miR-455-5p	MIMAT0003150	26	48	69	72	12	17	55	60	25	67
Endogenous1	hsa-miR-4647	MIMAT0019709	8	10	4	10	5	8	9	6	11	9
Endogenous1	hsa-miR-4741	MIMAT0019871	7	9	9	6	4	8	8	5	13	15
Endogenous1	hsa-miR-4792	MIMAT0019964	11	17	13	15	8	2	9	12	10	15
Endogenous1	hsa-miR-483-3p	MIMAT0002173	52	44	46	32	19	18	42	50	43	48
Endogenous1	hsa-miR-483-5p	MIMAT0004761	10	11	18	11	6	6	12	14	5	7
Endogenous1	hsa-miR-484	MIMAT0002174	42	57	81	55	38	43	57	41	43	35
Endogenous1	hsa-miR-485-3p	MIMAT0002176	16	8	15	6	12	11	11	13	8	12
Endogenous1	hsa-miR-485-5p	MIMAT0002175	17	12	10	12	13	7	15	12	12	12
Endogenous1	hsa-miR-486-3p	MIMAT0004762	19	21	6	12	5	18	9	15	12	23
Endogenous1	hsa-miR-487a	MIMAT0002178	18	13	12	14	17	14	10	9	18	14
Endogenous1	hsa-miR-487b	MIMAT0003180	11	15	9	9	35	37	10	11	10	24
Endogenous1	hsa-miR-488-3p	MIMAT0004763	11	11	17	6	9	5	9	12	8	8
Endogenous1	hsa-miR-489	MIMAT0002805	47	45	42	44	37	38	59	42	53	57
Endogenous1	hsa-miR-490-3p	MIMAT0002806	4	10	11	12	12	12	1	4	11	8
Endogenous1	hsa-miR-490-5p	MIMAT0004764	4	10	13	8	1	5	12	8	8	11
Endogenous1	hsa-miR-491-3p	MIMAT0004765	7	6	6	11	9	6	9	7	7	8
Endogenous1	hsa-miR-491-5p	MIMAT0002807	20	27	25	38	14	26	29	33	25	33
Endogenous1	hsa-miR-492	MIMAT0002812	6	7	8	16	10	7	11	10	8	14
Endogenous1	hsa-miR-493-3p	MIMAT0003161	11	8	16	12	9	9	6	10	7	5
Endogenous1	hsa-miR-494	MIMAT0002816	56	68	35	32	61	55	64	60	46	48
Endogenous1	hsa-miR-495	MIMAT0002817	16	19	19	14	28	23	15	11	24	23
Endogenous1	hsa-miR-496	MIMAT0002818	10	12	12	16	11	14	22	13	12	8
Endogenous1	hsa-miR-497-5p	MIMAT0002820	15	17	10	9	8	9	37	21	19	18
Endogenous1	hsa-miR-498	MIMAT0002824	18	21	13	23	17	17	18	19	23	19
Endogenous1	hsa-miR-499a-3p	MIMAT0004772	3	9	11	4	9	10	9	6	4	15
Endogenous1	hsa-miR-499a-5p	MIMAT0002870	19	11	19	15	28	19	18	5	18	48
Endogenous1	hsa-miR-499b-3p	MIMAT0019898	2	6	3	4	1	2	4	5	9	8
Endogenous1	hsa-miR-499b-5p	MIMAT0019897	3	1	5	2	1	2	1	2	6	3
Endogenous1	hsa-miR-500a-5p+hsa-miR-501-5p	MIMAT0004773	41	61	50	58	42	45	59	80	53	63
Endogenous1	hsa-miR-500b	MIMAT0016925	10	12	18	6	13	10	10	11	7	12
Endogenous1	hsa-miR-501-3p	MIMAT0004774	6	17	14	11	10	15	12	12	11	15
Endogenous1	hsa-miR-502-3p	MIMAT0004775	7	8	6	8	4	2	7	3	6	6
Endogenous1	hsa-miR-502-5p	MIMAT0002873	13	10	6	5	8	6	18	11	11	9
Endogenous1	hsa-miR-503	MIMAT0002874	39	51	8	7	325	250	38	59	35	57
Endogenous1	hsa-miR-504	MIMAT0002875	15	9	13	18	10	11	16	16	14	13
Endogenous1	hsa-miR-505-3p	MIMAT0002876	63	63	24	21	54	50	93	97	63	97
Endogenous1	hsa-miR-506-3p	MIMAT0002878	9	8	11	8	10	7	6	4	10	9
Endogenous1	hsa-miR-507	MIMAT0002879	9	4	11	11	9	13	7	9	9	13
Endogenous1	hsa-miR-508-3p	MIMAT0002880	3	11	5	6	8	4	4	7	6	7
Endogenous1	hsa-miR-508-5p	MIMAT0004778	6	7	6	6	5	5	12	3	7	4
Endogenous1	hsa-miR-509-3-5p	MIMAT0004975	16	6	7	11	13	13	7	8	11	11
Endogenous1	hsa-miR-509-3p	MIMAT0002881	8	15	12	10	14	16	13	16	15	20
Endogenous1	hsa-miR-509-5p	MIMAT0004779	4	8	15	8	9	7	8	12	7	6
Endogenous1	hsa-miR-510	MIMAT0002882	20	14	14	12	11	9	7	19	25	18
Endogenous1	hsa-miR-511	MIMAT0002808	10	1	5	5	3	3	9	10	10	15
Endogenous1	hsa-miR-512-3p	MIMAT0002823	17	22	13	26	17	16	11	19	23	16
Endogenous1	hsa-miR-512-5p	MIMAT0002822	25	26	24	36	22	29	33	19	24	26
Endogenous1	hsa-miR-513a-3p	MIMAT0004777	7	8	4	7	10	5	15	8	9	12
Endogenous1	hsa-miR-513a-5p	MIMAT0002877	8	12	6	10	5	5	14	8	16	10
Endogenous1	hsa-miR-513b	MIMAT0005788	8	1	8	3	2	8	4	4	10	4
Endogenous1	hsa-miR-513c-5p	MIMAT0005789	7	7	9	10	10	14	10	8	10	14
Endogenous1	hsa-miR-514a-3p	MIMAT0002883	5	4	1	4	2	3	7	7	6	4
Endogenous1	hsa-miR-514b-3p	MIMAT0015088	14	22	16	18	16	11	16	17	17	13
Endogenous1	hsa-miR-514b-5p	MIMAT0015087	99	56	72	66	43	77	97	87	64	64
Endogenous1	hsa-miR-515-3p	MIMAT0002827	15	13	15	13	9	14	15	13	9	12
Endogenous1	hsa-miR-515-5p	MIMAT0002826	12	10	9	12	9	4	13	4	10	24
Endogenous1	hsa-miR-516a-3p	MIMAT0006778	23	16	11	12	9	13	24	16	17	13
Endogenous1	hsa-miR-516a-5p	MIMAT0004770	3	5	6	3	10	8	10	5	7	10
Endogenous1	hsa-miR-516b-5p	MIMAT0002859	11	11	11	9	2	14	8	17	15	16
Endogenous1	hsa-miR-517a-3p	MIMAT0002852	9	9	10	11	8	7	7	5	19	18
Endogenous1	hsa-miR-517b-3p	MIMAT0002857	4	9	6	10	5	3	3	1	6	6
Endogenous1	hsa-miR-517c-3p+hsa-miR-519a-3p	MIMAT0002866	14	13	22	26	13	15	11	14	7	15
Endogenous1	hsa-miR-518a-3p	MIMAT0002863	16	13	12	21	10	10	14	10	17	14
Endogenous1	hsa-miR-518b	MIMAT0002844	19	21	11	11	16	17	33	30	18	20
Endogenous1	hsa-miR-518c-3p	MIMAT0002848	12	12	11	10	12	6	13	12	15	18
Endogenous1	hsa-miR-518d-3p	MIMAT0002864	13	10	15	24	8	10	7	12	15	15
Endogenous1	hsa-miR-518e-3p	MIMAT0002861	10	6	5	9	7	10	6	7	9	8
Endogenous1	hsa-miR-518f-3p	MIMAT0002842	8	5	11	6	12	11	12	10	9	8
Endogenous1	hsa-miR-519b-3p	MIMAT0002837	5	6	14	7	8	6	6	7	11	12
Endogenous1	hsa-miR-519b-5p+hsa-miR-519c-5p	MIMAT0005454	5	7	2	5	3	4	10	3	10	14
Endogenous1	hsa-miR-519c-3p	MIMAT0002832	15	15	22	14	22	18	16	6	13	18
Endogenous1	hsa-miR-519d	MIMAT0002853	36	37	22	22	33	34	20	27	23	23
Endogenous1	hsa-miR-519e-3p	MIMAT0002829	9	7	14	22	14	8	8	13	12	10
Endogenous1	hsa-miR-520a-3p	MIMAT0002834	9	9	16	10	11	14	10	6	13	10
Endogenous1	hsa-miR-520a-5p	MIMAT0002833	19	12	12	20	13	18	15	11	16	20
Endogenous1	hsa-miR-520b	MIMAT0002843	18	16	11	18	9	21	36	16	21	17
Endogenous1	hsa-miR-520c-3p	MIMAT0002846	8	10	7	14	5	7	10	9	6	12
Endogenous1	hsa-miR-520d-3p	MIMAT0002856	3	10	11	5	2	7	7	6	6	11
Endogenous1	hsa-miR-520d-5p+hsa-miR-518a-5p+hsa-miR-527	MIMAT0002855	10	7	18	12	9	9	29	10	13	18
Endogenous1	hsa-miR-520e	MIMAT0002825	4	10	12	14	13	6	9	11	10	10
Endogenous1	hsa-miR-520f	MIMAT0002830	17	15	17	12	15	10	18	12	16	21
Endogenous1	hsa-miR-520g	MIMAT0002858	2	7	5	4	4	5	10	4	6	4
Endogenous1	hsa-miR-520h	MIMAT0002867	14	20	23	20	17	21	29	26	26	20
Endogenous1	hsa-miR-521	MIMAT0002854	4	6	17	10	9	9	9	10	7	9
Endogenous1	hsa-miR-522-3p	MIMAT0002868	12	9	7	8	13	4	9	5	10	4
Endogenous1	hsa-miR-523-3p	MIMAT0002840	6	9	10	5	3	7	10	8	16	4
Endogenous1	hsa-miR-524-3p	MIMAT0002850	13	17	25	28	10	18	19	24	22	24
Endogenous1	hsa-miR-524-5p	MIMAT0002849	11	10	10	8	7	4	9	5	7	8
Endogenous1	hsa-miR-525-3p	MIMAT0002839	4	6	14	16	6	9	5	4	5	5
Endogenous1	hsa-miR-525-5p	MIMAT0002838	7	11	10	20	3	5	8	17	6	17
Endogenous1	hsa-miR-526a+hsa-miR-520c-5p+hsa-miR-518d-5p	MIMAT0002845	13	27	15	15	5	8	14	17	22	22
Endogenous1	hsa-miR-526b-5p	MIMAT0002835	7	8	15	13	10	6	9	14	11	8
Endogenous1	hsa-miR-532-3p	MIMAT0004780	18	24	18	16	15	19	42	21	22	23
Endogenous1	hsa-miR-532-5p	MIMAT0002888	180	177	115	113	108	113	292	208	98	100
Endogenous1	hsa-miR-539-5p	MIMAT0003163	8	6	13	13	6	11	13	8	19	2
Endogenous1	hsa-miR-541-3p	MIMAT0004920	15	22	18	21	16	10	17	23	18	8
Endogenous1	hsa-miR-542-3p	MIMAT0003389	26	30	16	22	55	72	34	24	29	26
Endogenous1	hsa-miR-542-5p	MIMAT0003340	11	15	19	18	7	20	17	12	17	17
Endogenous1	hsa-miR-543	MIMAT0004954	4	16	1	3	22	26	15	17	16	17
Endogenous1	hsa-miR-544a	MIMAT0003164	15	13	20	11	24	21	25	18	21	20
Endogenous1	hsa-miR-544b	MIMAT0015004	6	7	2	6	2	2	8	1	8	4
Endogenous1	hsa-miR-545-3p	MIMAT0003165	3	14	1	14	1	3	6	8	11	16
Endogenous1	hsa-miR-548a-3p	MIMAT0003251	7	8	4	12	5	5	7	10	12	7
Endogenous1	hsa-miR-548a-5p	MIMAT0004803	41	30	21	22	18	18	43	13	32	23
Endogenous1	hsa-miR-548aa	MIMAT0018447	99	98	52	45	14	43	114	63	40	43
Endogenous1	hsa-miR-548ab	MIMAT0018928	11	9	10	8	3	9	10	11	11	5
Endogenous1	hsa-miR-548ac	MIMAT0018938	8	6	10	3	4	1	7	6	7	5
Endogenous1	hsa-miR-548ad	MIMAT0018946	32	30	21	12	18	24	41	45	39	40
Endogenous1	hsa-miR-548ae	MIMAT0018954	10	8	17	12	5	7	2	1	4	7
Endogenous1	hsa-miR-548ag	MIMAT0018969	7	14	1	11	9	7	6	8	16	6
Endogenous1	hsa-miR-548ah-5p	MIMAT0018972	11	7	10	16	26	6	15	19	26	35
Endogenous1	hsa-miR-548ai	MIMAT0018989	22	19	24	27	23	24	52	21	34	29
Endogenous1	hsa-miR-548aj-3p	MIMAT0018990	6	8	13	9	14	10	12	6	11	28
Endogenous1	hsa-miR-548ak	MIMAT0019013	11	13	7	5	11	5	12	12	8	16
Endogenous1	hsa-miR-548al	MIMAT0019024	8	11	8	12	15	9	11	11	25	26
Endogenous1	hsa-miR-548am-3p	MIMAT0019076	17	9	12	18	11	13	19	17	14	24
Endogenous1	hsa-miR-548an	MIMAT0019079	17	21	23	12	16	11	14	10	14	8
Endogenous1	hsa-miR-548b-3p	MIMAT0003254	31	41	12	10	6	7	25	35	29	24
Endogenous1	hsa-miR-548b-5p	MIMAT0004798	4	4	5	4	5	4	7	1	3	8
Endogenous1	hsa-miR-548c-3p	MIMAT0003285	23	16	18	17	14	16	22	18	16	13
Endogenous1	hsa-miR-548c-5p	MIMAT0004806	22	32	21	24	23	24	27	22	25	32
Endogenous1	hsa-miR-548d-3p	MIMAT0003323	109	145	220	175	19	17	73	43	39	38
Endogenous1	hsa-miR-548d-5p	MIMAT0004812	44	40	85	105	2	2	37	25	18	20
Endogenous1	hsa-miR-548e	MIMAT0005874	8	7	15	10	4	7	15	7	9	10
Endogenous1	hsa-miR-548f	MIMAT0005895	12	7	17	14	13	13	4	7	4	4
Endogenous1	hsa-miR-548g-3p	MIMAT0005912	15	9	12	3	12	11	16	9	8	21
Endogenous1	hsa-miR-548h-5p	MIMAT0005928	2	5	1	2	1	3	4	4	4	8
Endogenous1	hsa-miR-548i	MIMAT0005935	6	8	6	14	11	5	6	11	16	9
Endogenous1	hsa-miR-548j	MIMAT0005875	7	7	11	6	1	5	12	8	11	13
Endogenous1	hsa-miR-548k	MIMAT0005882	21	15	32	35	11	5	19	14	23	24
Endogenous1	hsa-miR-548l	MIMAT0005889	8	17	12	8	6	5	7	9	8	10
Endogenous1	hsa-miR-548m	MIMAT0005917	16	13	9	10	8	15	15	11	14	15
Endogenous1	hsa-miR-548n	MIMAT0005916	10	18	25	19	7	13	30	13	14	17
Endogenous1	hsa-miR-548o-3p	MIMAT0005919	7	5	23	8	2	3	4	6	6	7
Endogenous1	hsa-miR-548p	MIMAT0005934	21	23	22	18	11	14	22	17	23	19
Endogenous1	hsa-miR-548q	MIMAT0011163	7	19	15	13	15	16	24	14	8	15
Endogenous1	hsa-miR-548s	MIMAT0014987	2	10	9	7	3	3	12	8	3	13
Endogenous1	hsa-miR-548t-5p	MIMAT0015009	22	45	20	16	9	8	19	17	18	23
Endogenous1	hsa-miR-548u	MIMAT0015013	7	8	3	3	10	8	5	8	9	8
Endogenous1	hsa-miR-548v	MIMAT0015020	16	36	18	16	6	13	25	21	26	29
Endogenous1	hsa-miR-548w	MIMAT0015060	9	5	3	14	5	4	4	4	6	14
Endogenous1	hsa-miR-548x-3p	MIMAT0015081	14	24	25	9	35	18	24	22	32	64
Endogenous1	hsa-miR-548y	MIMAT0018354	10	17	18	9	14	13	16	15	18	20
Endogenous1	hsa-miR-548z	MIMAT0018446	23	17	11	6	9	11	12	5	10	14
Endogenous1	hsa-miR-549	MIMAT0003333	1	1	1	1	1	1	1	1	1	1
Endogenous1	hsa-miR-550a-5p	MIMAT0004800	35	29	32	28	13	14	16	15	19	19
Endogenous1	hsa-miR-550b-3p	MIMAT0018445	14	19	21	29	11	18	25	14	24	17
Endogenous1	hsa-miR-551a	MIMAT0003214	25	35	15	15	1	4	27	23	30	37
Endogenous1	hsa-miR-551b-3p	MIMAT0003233	30	29	4	9	2	5	22	35	30	26
Endogenous1	hsa-miR-552	MIMAT0003215	14	26	42	46	19	18	20	16	17	25
Endogenous1	hsa-miR-553	MIMAT0003216	6	12	9	7	14	4	10	8	15	26
Endogenous1	hsa-miR-554	MIMAT0003217	5	11	6	5	11	7	15	4	9	6
Endogenous1	hsa-miR-555	MIMAT0003219	13	20	6	15	11	10	14	6	12	13
Endogenous1	hsa-miR-556-3p	MIMAT0004793	7	7	2	5	6	3	3	5	6	7
Endogenous1	hsa-miR-556-5p	MIMAT0003220	10	5	7	5	2	5	5	3	3	4
Endogenous1	hsa-miR-557	MIMAT0003221	13	10	1	11	1	5	3	6	4	6
Endogenous1	hsa-miR-558	MIMAT0003222	9	5	4	1	1	3	6	5	10	7
Endogenous1	hsa-miR-559	MIMAT0003223	7	12	13	16	11	16	14	9	11	11
Endogenous1	hsa-miR-561-3p	MIMAT0003225	6	5	2	5	3	3	6	4	9	10
Endogenous1	hsa-miR-562	MIMAT0003226	15	16	11	9	13	15	16	11	20	12
Endogenous1	hsa-miR-563	MIMAT0003227	23	22	20	11	18	11	19	13	14	15
Endogenous1	hsa-miR-564	MIMAT0003228	8	4	8	7	1	3	10	6	15	6
Endogenous1	hsa-miR-566	MIMAT0003230	14	12	3	8	9	7	10	13	15	10
Endogenous1	hsa-miR-567	MIMAT0003231	8	5	9	6	7	4	7	10	16	7
Endogenous1	hsa-miR-568	MIMAT0003232	9	8	4	11	10	7	11	7	5	9
Endogenous1	hsa-miR-569	MIMAT0003234	6	6	18	9	4	1	4	6	13	7
Endogenous1	hsa-miR-570-3p	MIMAT0003235	39	33	47	37	27	27	99	36	40	23
Endogenous1	hsa-miR-571	MIMAT0003236	12	12	10	13	9	14	10	14	13	15
Endogenous1	hsa-miR-572	MIMAT0003237	4	6	6	5	2	3	4	3	6	1
Endogenous1	hsa-miR-573	MIMAT0003238	14	16	15	33	9	13	15	7	13	8
Endogenous1	hsa-miR-574-3p	MIMAT0003239	50	62	108	74	48	56	95	104	76	103
Endogenous1	hsa-miR-574-5p	MIMAT0004795	244	278	313	249	100	145	412	365	228	266
Endogenous1	hsa-miR-575	MIMAT0003240	14	17	22	18	16	14	22	23	20	22
Endogenous1	hsa-miR-576-3p	MIMAT0004796	13	12	20	17	11	15	23	19	11	25
Endogenous1	hsa-miR-576-5p	MIMAT0003241	11	15	11	12	5	8	14	13	18	14
Endogenous1	hsa-miR-577	MIMAT0003242	34	44	240	225	7	10	27	28	23	27
Endogenous1	hsa-miR-578	MIMAT0003243	23	21	9	10	12	17	16	20	16	22
Endogenous1	hsa-miR-579	MIMAT0003244	71	51	86	80	44	75	111	47	55	41
Endogenous1	hsa-miR-580	MIMAT0003245	18	12	17	9	14	10	17	4	10	7
Endogenous1	hsa-miR-581	MIMAT0003246	17	13	30	17	10	19	21	18	21	14
Endogenous1	hsa-miR-582-3p	MIMAT0004797	16	13	23	13	6	10	14	13	16	17
Endogenous1	hsa-miR-582-5p	MIMAT0003247	3	3	244	217	6	3	6	5	8	8
Endogenous1	hsa-miR-583	MIMAT0003248	15	10	22	19	13	24	20	14	21	28
Endogenous1	hsa-miR-584-5p	MIMAT0003249	9	12	11	12	16	11	9	10	10	9
Endogenous1	hsa-miR-585	MIMAT0003250	5	11	10	7	11	5	9	5	12	19
Endogenous1	hsa-miR-586	MIMAT0003252	10	15	9	3	8	6	12	13	12	16
Endogenous1	hsa-miR-587	MIMAT0003253	22	21	27	21	18	23	25	17	19	21
Endogenous1	hsa-miR-588	MIMAT0003255	8	13	18	15	13	11	20	11	15	19
Endogenous1	hsa-miR-589-5p	MIMAT0004799	9	6	12	9	2	9	5	4	7	10
Endogenous1	hsa-miR-590-3p	MIMAT0004801	24	17	25	18	9	13	24	13	20	21
Endogenous1	hsa-miR-590-5p	MIMAT0003258	347	308	613	527	42	34	341	249	282	298
Endogenous1	hsa-miR-591	MIMAT0003259	9	1	10	7	1	6	7	3	5	5
Endogenous1	hsa-miR-592	MIMAT0003260	17	28	19	15	146	97	25	11	13	13
Endogenous1	hsa-miR-593-3p	MIMAT0004802	20	15	30	18	18	18	21	18	12	18
Endogenous1	hsa-miR-595	MIMAT0003263	11	12	11	13	13	15	17	16	7	16
Endogenous1	hsa-miR-596	MIMAT0003264	30	29	13	5	16	16	34	31	29	25
Endogenous1	hsa-miR-597	MIMAT0003265	22	24	11	16	3	2	19	16	16	15
Endogenous1	hsa-miR-598	MIMAT0003266	23	44	181	201	30	25	18	25	51	44
Endogenous1	hsa-miR-599	MIMAT0003267	6	6	12	13	6	4	5	8	11	7
Endogenous1	hsa-miR-600	MIMAT0003268	11	8	7	8	6	7	15	12	12	19
Endogenous1	hsa-miR-601	MIMAT0003269	24	23	16	10	21	14	48	24	22	25
Endogenous1	hsa-miR-602	MIMAT0003270	14	13	11	15	19	9	13	8	12	17
Endogenous1	hsa-miR-603	MIMAT0003271	17	7	14	11	11	10	17	14	16	12
Endogenous1	hsa-miR-604	MIMAT0003272	7	13	21	30	17	12	19	8	10	18
Endogenous1	hsa-miR-605	MIMAT0003273	6	18	8	9	2	9	13	7	15	9
Endogenous1	hsa-miR-606	MIMAT0003274	16	17	18	14	12	15	15	12	18	20
Endogenous1	hsa-miR-607	MIMAT0003275	8	6	5	9	13	9	8	8	5	6
Endogenous1	hsa-miR-608	MIMAT0003276	10	9	15	14	8	12	13	14	13	10
Endogenous1	hsa-miR-609	MIMAT0003277	14	19	23	24	20	17	16	22	19	21
Endogenous1	hsa-miR-610	MIMAT0003278	8	16	18	9	1	8	13	10	18	13
Endogenous1	hsa-miR-611	MIMAT0003279	8	4	7	8	5	4	9	1	4	9
Endogenous1	hsa-miR-612	MIMAT0003280	61	44	57	32	38	50	51	39	46	39
Endogenous1	hsa-miR-613	MIMAT0003281	8	12	13	10	10	11	12	3	14	13
Endogenous1	hsa-miR-614	MIMAT0003282	9	16	7	12	1	7	16	9	20	11
Endogenous1	hsa-miR-615-3p	MIMAT0003283	18	18	39	28	5	6	21	8	12	5
Endogenous1	hsa-miR-615-5p	MIMAT0004804	7	12	9	8	3	4	6	5	10	12
Endogenous1	hsa-miR-616-3p	MIMAT0004805	5	11	10	13	7	2	12	4	9	16
Endogenous1	hsa-miR-617	MIMAT0003286	14	15	15	9	6	11	12	10	11	9
Endogenous1	hsa-miR-618	MIMAT0003287	9	17	12	11	7	5	21	11	22	17
Endogenous1	hsa-miR-619	MIMAT0003288	9	13	10	7	7	7	9	7	6	11
Endogenous1	hsa-miR-620	MIMAT0003289	12	9	11	3	14	13	11	11	8	10
Endogenous1	hsa-miR-621	MIMAT0003290	10	8	4	12	9	7	13	3	8	12
Endogenous1	hsa-miR-622	MIMAT0003291	10	9	11	14	9	7	17	14	14	13
Endogenous1	hsa-miR-623	MIMAT0003292	7	8	9	9	3	5	5	5	6	5
Endogenous1	hsa-miR-624-3p	MIMAT0004807	8	17	17	12	11	9	13	14	9	17
Endogenous1	hsa-miR-625-5p	MIMAT0003294	30	17	7	11	6	4	35	43	30	33
Endogenous1	hsa-miR-626	MIMAT0003295	10	10	13	6	12	15	13	6	11	15
Endogenous1	hsa-miR-627	MIMAT0003296	59	55	52	71	11	24	53	54	46	49
Endogenous1	hsa-miR-628-3p	MIMAT0003297	10	5	11	7	4	4	5	3	7	7
Endogenous1	hsa-miR-628-5p	MIMAT0004809	20	27	38	20	16	20	21	22	17	26
Endogenous1	hsa-miR-629-5p	MIMAT0004810	10	16	15	21	6	10	21	12	25	12
Endogenous1	hsa-miR-630	MIMAT0003299	35	37	23	12	9	15	47	36	29	33
Endogenous1	hsa-miR-631	MIMAT0003300	124	92	105	69	71	118	127	102	89	73
Endogenous1	hsa-miR-632	MIMAT0003302	14	12	13	15	8	4	13	9	15	20
Endogenous1	hsa-miR-633	MIMAT0003303	10	7	6	1	5	4	5	6	5	6
Endogenous1	hsa-miR-634	MIMAT0003304	10	14	15	14	11	8	9	12	13	10
Endogenous1	hsa-miR-635	MIMAT0003305	15	9	15	9	11	9	10	7	11	11
Endogenous1	hsa-miR-636	MIMAT0003306	4	8	10	8	3	4	8	4	4	3
Endogenous1	hsa-miR-637	MIMAT0003307	15	11	15	14	11	13	13	11	19	22
Endogenous1	hsa-miR-638	MIMAT0003308	10	17	13	17	8	18	9	9	14	14
Endogenous1	hsa-miR-639	MIMAT0003309	11	19	17	16	10	10	10	13	15	10
Endogenous1	hsa-miR-640	MIMAT0003310	9	7	18	17	12	14	31	20	27	28
Endogenous1	hsa-miR-641	MIMAT0003311	41	35	31	37	18	14	31	29	27	39
Endogenous1	hsa-miR-642a-5p	MIMAT0003312	243	307	152	118	12	13	383	536	302	359
Endogenous1	hsa-miR-642b-3p	MIMAT0018444	10	6	5	7	4	15	5	4	6	11
Endogenous1	hsa-miR-643	MIMAT0003313	15	7	23	21	10	20	13	14	12	15
Endogenous1	hsa-miR-644a	MIMAT0003314	9	7	4	4	8	6	12	7	21	16
Endogenous1	hsa-miR-645	MIMAT0003315	9	5	12	9	11	11	10	7	8	7
Endogenous1	hsa-miR-646	MIMAT0003316	14	13	10	9	9	16	17	24	21	17
Endogenous1	hsa-miR-647	MIMAT0003317	10	10	7	10	13	7	12	6	10	11
Endogenous1	hsa-miR-648	MIMAT0003318	6	9	14	10	9	10	13	10	10	8
Endogenous1	hsa-miR-649	MIMAT0003319	13	9	15	13	10	15	30	13	23	30
Endogenous1	hsa-miR-650	MIMAT0003320	5	14	13	18	8	11	12	12	15	9
Endogenous1	hsa-miR-651	MIMAT0003321	69	91	31	20	9	18	55	72	44	68
Endogenous1	hsa-miR-652-3p	MIMAT0003322	56	51	208	184	24	23	63	58	50	68
Endogenous1	hsa-miR-653	MIMAT0003328	6	7	11	16	3	8	11	5	3	6
Endogenous1	hsa-miR-654-3p	MIMAT0004814	17	13	11	10	8	12	7	12	11	5
Endogenous1	hsa-miR-654-5p	MIMAT0003330	3	3	5	3	2	1	7	5	5	4
Endogenous1	hsa-miR-655	MIMAT0003331	39	37	43	32	33	21	37	28	27	37
Endogenous1	hsa-miR-656	MIMAT0003332	11	12	9	7	47	40	16	11	9	10
Endogenous1	hsa-miR-657	MIMAT0003335	6	9	8	7	8	13	8	6	12	13
Endogenous1	hsa-miR-658	MIMAT0003336	5	8	13	13	6	13	12	6	19	13
Endogenous1	hsa-miR-659-3p	MIMAT0003337	9	6	7	9	7	7	7	6	10	7
Endogenous1	hsa-miR-660-5p	MIMAT0003338	138	154	128	109	165	145	149	188	122	185
Endogenous1	hsa-miR-661	MIMAT0003324	9	7	1	5	8	15	12	9	12	11
Endogenous1	hsa-miR-662	MIMAT0003325	6	7	6	2	7	3	6	6	6	2
Endogenous1	hsa-miR-663a	MIMAT0003326	9	9	7	7	4	2	4	11	9	14
Endogenous1	hsa-miR-663b	MIMAT0005867	12	11	12	2	17	12	8	13	8	20
Endogenous1	hsa-miR-664-3p	MIMAT0005949	22	22	38	34	16	25	28	27	19	23
Endogenous1	hsa-miR-665	MIMAT0004952	5	5	8	11	6	4	11	8	7	13
Endogenous1	hsa-miR-668	MIMAT0003881	14	7	16	17	8	11	15	10	8	15
Endogenous1	hsa-miR-670	MIMAT0010357	10	10	13	12	9	4	7	9	15	6
Endogenous1	hsa-miR-671-3p	MIMAT0004819	2	6	1	6	2	6	8	7	4	9
Endogenous1	hsa-miR-671-5p	MIMAT0003880	11	10	1	4	7	6	7	5	1	7
Endogenous1	hsa-miR-675-5p	MIMAT0004284	2	4	1	1	1	1	1	2	5	8
Endogenous1	hsa-miR-708-5p	MIMAT0004926	9	15	11	9	6	9	5	13	7	7
Endogenous1	hsa-miR-711	MIMAT0012734	10	12	12	18	14	15	19	9	14	21
Endogenous1	hsa-miR-718	MIMAT0012735	8	7	6	5	3	8	4	7	9	8
Endogenous1	hsa-miR-720	MIMAT0005954	2617	3449	5367	10808	4915	3575	4051	3360	2806	3568
Endogenous1	hsa-miR-744-5p	MIMAT0004945	38	28	25	31	37	32	44	30	24	34
Endogenous1	hsa-miR-758	MIMAT0003879	20	18	15	15	9	14	11	12	16	23
Endogenous1	hsa-miR-759	MIMAT0010497	21	25	13	17	12	5	18	16	23	22
Endogenous1	hsa-miR-7-5p	MIMAT0000252	956	1347	2087	2200	214	178	896	1038	690	991
Endogenous1	hsa-miR-760	MIMAT0004957	4	5	3	1	5	3	3	7	9	5
Endogenous1	hsa-miR-761	MIMAT0010364	16	16	25	16	14	20	29	13	44	32
Endogenous1	hsa-miR-762	MIMAT0010313	26	15	23	22	9	14	15	19	12	20
Endogenous1	hsa-miR-764	MIMAT0010367	10	12	15	31	17	9	14	13	16	13
Endogenous1	hsa-miR-765	MIMAT0003945	13	14	10	5	8	4	8	8	8	10
Endogenous1	hsa-miR-766-3p	MIMAT0003888	16	24	14	9	5	7	27	20	10	20
Endogenous1	hsa-miR-767-3p	MIMAT0003883	13	18	16	14	10	10	7	12	12	11
Endogenous1	hsa-miR-767-5p	MIMAT0003882	9	13	14	11	14	11	6	14	13	7
Endogenous1	hsa-miR-769-3p	MIMAT0003887	27	21	36	30	6	10	29	25	26	29
Endogenous1	hsa-miR-769-5p	MIMAT0003886	67	75	131	108	39	34	49	42	74	76
Endogenous1	hsa-miR-770-5p	MIMAT0003948	22	15	30	28	18	21	33	25	21	19
Endogenous1	hsa-miR-802	MIMAT0004185	19	20	25	17	20	23	16	28	29	19
Endogenous1	hsa-miR-873-5p	MIMAT0004953	8	6	10	10	9	10	4	9	12	3
Endogenous1	hsa-miR-874	MIMAT0004911	6	8	3	4	7	6	10	5	3	11
Endogenous1	hsa-miR-875-3p	MIMAT0004923	13	9	11	13	8	6	5	16	8	11
Endogenous1	hsa-miR-875-5p	MIMAT0004922	15	13	20	10	16	11	12	7	27	20
Endogenous1	hsa-miR-876-3p	MIMAT0004925	8	8	9	9	1	1	4	3	7	5
Endogenous1	hsa-miR-876-5p	MIMAT0004924	10	5	9	7	7	9	10	15	13	9
Endogenous1	hsa-miR-877-5p	MIMAT0004949	19	5	14	7	5	12	12	11	14	14
Endogenous1	hsa-miR-885-3p	MIMAT0004948	6	8	6	5	9	7	8	9	8	16
Endogenous1	hsa-miR-885-5p	MIMAT0004947	18	9	16	12	6	12	14	11	8	12
Endogenous1	hsa-miR-887	MIMAT0004951	9	10	5	8	9	6	7	7	11	8
Endogenous1	hsa-miR-888-5p	MIMAT0004916	41	40	62	49	36	58	53	46	49	41
Endogenous1	hsa-miR-889	MIMAT0004921	20	24	9	5	25	27	15	19	10	13
Endogenous1	hsa-miR-890	MIMAT0004912	20	24	23	20	15	14	24	17	26	21
Endogenous1	hsa-miR-891a	MIMAT0004902	15	21	12	9	12	12	23	14	16	19
Endogenous1	hsa-miR-891b	MIMAT0004913	19	21	22	23	19	17	11	22	23	38
Endogenous1	hsa-miR-892a	MIMAT0004907	13	24	17	13	12	21	24	15	21	25
Endogenous1	hsa-miR-892b	MIMAT0004918	21	23	21	21	10	11	21	15	19	7
Endogenous1	hsa-miR-920	MIMAT0004970	13	8	8	13	13	12	14	11	12	11
Endogenous1	hsa-miR-921	MIMAT0004971	7	13	9	7	10	7	8	12	12	9
Endogenous1	hsa-miR-922	MIMAT0004972	18	18	8	7	9	8	15	10	15	20
Endogenous1	hsa-miR-924	MIMAT0004974	5	9	3	8	8	8	4	6	7	11
Endogenous1	hsa-miR-92a-3p	MIMAT0000092	417	376	955	515	492	737	421	230	193	188
Endogenous1	hsa-miR-92b-3p	MIMAT0003218	34	44	3	2	26	40	24	13	21	13
Endogenous1	hsa-miR-933	MIMAT0004976	10	8	9	11	4	7	8	6	10	15
Endogenous1	hsa-miR-934	MIMAT0004977	14	17	10	17	7	8	13	14	20	18
Endogenous1	hsa-miR-935	MIMAT0004978	21	14	14	17	8	8	22	11	20	15
Endogenous1	hsa-miR-93-5p	MIMAT0000093	4461	4697	11084	10179	4397	4026	3456	3376	2372	2979
Endogenous1	hsa-miR-936	MIMAT0004979	18	17	14	18	8	11	15	11	20	18
Endogenous1	hsa-miR-937	MIMAT0004980	15	11	15	17	13	14	14	12	13	19
Endogenous1	hsa-miR-938	MIMAT0004981	7	21	8	13	8	9	16	9	17	10
Endogenous1	hsa-miR-939	MIMAT0004982	16	11	16	13	14	13	21	16	15	10
Endogenous1	hsa-miR-940	MIMAT0004983	23	16	34	27	6	12	18	19	21	17
Endogenous1	hsa-miR-941	MIMAT0004984	60	59	145	114	5	8	70	43	33	25
Endogenous1	hsa-miR-942	MIMAT0004985	28	36	16	27	10	11	16	24	23	32
Endogenous1	hsa-miR-943	MIMAT0004986	13	9	10	8	6	3	12	13	16	8
Endogenous1	hsa-miR-944	MIMAT0004987	18	27	21	13	18	24	30	14	18	16
Endogenous1	hsa-miR-95	MIMAT0000094	202	215	28	25	193	162	430	492	226	312
Endogenous1	hsa-miR-9-5p	MIMAT0000441	875	1140	16	20	19	24	803	1056	622	1146
Endogenous1	hsa-miR-96-5p	MIMAT0000095	233	274	289	242	274	235	428	312	249	302
Endogenous1	hsa-miR-98	MIMAT0000096	547	689	1463	1158	352	424	523	509	341	584
Endogenous1	hsa-miR-99a-5p	MIMAT0000097	44	44	16	11	2844	2424	62	24	28	36
Endogenous1	hsa-miR-99b-5p	MIMAT0000689	996	1136	3577	3078	2201	2137	1002	884	647	783
SpikeIn	cel-miR-248	MIMAT0000304	10	10	10	7	6	6	9	10	8	10
SpikeIn	ath-miR159a	MIMAT0000177	11	10	7	10	6	10	13	4	11	7
SpikeIn	osa-miR414	MIMAT0001330	40	42	37	30	32	39	46	44	20	17
SpikeIn	osa-miR442	MIMAT0001605	46	57	212	158	62	64	58	52	47	50
SpikeIn	cel-miR-254	MIMAT0000310	6	4	14	9	5	7	6	2	8	9

## Sheet: Agentek_miR_Meerson_Normalized
File Name			20140404_Ag miR Meer_01_01.RCC	20140404_Ag miR Meer_01_02.RCC	20140404_Ag miR Meer_01_03.RCC	20140404_Ag miR Meer_01_04.RCC	20140404_Ag miR Meer_01_05.RCC	20140404_Ag miR Meer_01_06.RCC	20140404_Ag miR Meer_01_07.RCC	20140404_Ag miR Meer_01_08.RCC	20140404_Ag miR Meer_01_09.RCC	20140404_Ag miR Meer_01_10.RCC
Sample ID			2801-2 HCT116	2801-8 HCT116	2402-2 HT-29	2402-7 HT-29	DLD-NT1	DLD-L2	HCTNT2A	HCTNT2B	HCTL2A	HCTL2B
Sample Date			2014-04-04	2014-04-04	2014-04-04	2014-04-04	2014-04-04	2014-04-04	2014-04-04	2014-04-04	2014-04-04	2014-04-04
File Version			1.7	1.7	1.7	1.7	1.7	1.7	1.7	1.7	1.7	1.7
Gene RLF			NS_H_MIR_V2.1	NS_H_MIR_V2.1	NS_H_MIR_V2.1	NS_H_MIR_V2.1	NS_H_MIR_V2.1	NS_H_MIR_V2.1	NS_H_MIR_V2.1	NS_H_MIR_V2.1	NS_H_MIR_V2.1	NS_H_MIR_V2.1
Lane ID			1	2	3	4	5	6	7	8	9	10
FOV Count			280	280	280	280	280	280	280	280	280	280
FOV Counted			280	280	280	280	280	279	280	280	280	280
Scanner ID			KB0006	KB0006	KB0006	KB0006	KB0006	KB0006	KB0006	KB0006	KB0006	KB0006
Stage Position			4	4	4	4	4	4	4	4	4	4
Binding Density			0.57	0.62	0.78	0.71	0.51	0.61	0.65	0.52	0.5	0.48
Top 100 Normalization Factor:			0.94	0.89	0.56	0.62	1.21	1.25	0.72	0.81	1.07	0.86
Positive	POS_A	nmiR00813.1	15343	12833	14462	11411	11757	16573	17166	12594	14437	12980
Positive	POS_B	nmiR00809.1	2168	1822	2111	1648	1636	2302	2734	1867	2214	1860
Positive	POS_C	nmiR00811.1	913	803	753	654	674	865	972	704	785	725
Positive	POS_D	nmiR00822.1	730	647	636	552	566	698	773	603	658	571
Positive	POS_E	nmiR00801.1	52	59	63	42	49	67	69	51	60	49
Positive	POS_F	nmiR00825.1	80	75	42	53	50	70	69	58	70	47
Negative	NEG_A	nmiR00810.1	29	26	28	22	21	30	34	38	27	30
Negative	NEG_B	nmiR00828.1	25	18	22	28	19	33	29	28	24	10
Negative	NEG_C	nmiR00803.1	47	31	29	20	34	28	49	27	38	27
Negative	NEG_D	nmiR00823.1	40	46	44	38	26	41	46	52	37	39
Negative	NEG_E	nmiR00827.1	29	17	38	23	24	21	41	23	35	16
Negative	NEG_F	nmiR00805.1	6	6	10	7	9	6	14	3	10	9
Housekeeping	ACTB	NM_001101.2	4528.01	6629.76	5613.76	6705.55	10468.3	8026.46	2014.53	2472.26	1624.87	1311.39
Housekeeping	B2M	NM_004048.2	5413.13	8407.15	5992.51	6413.14	6.05	10.02	6709.81	9037.53	5276.81	4653.76
Housekeeping	GAPDH	NM_002046.3	26357.2	37289.8	12012.3	13482.8	9.68	8.77	8236.34	10738.1	7361.79	6446.3
Housekeeping	RPL19	NM_000981.3	12796.6	19281.7	10217.2	12634.2	21159.3	15203.4	5741	7319.08	4645.09	3995.92
Housekeeping	RPLP0	NM_001002.3	24358.6	34293.8	15706.2	17914.5	22607.8	16471.4	7517.64	9712.38	6165.93	5425.67
Endogenous1	hsa-let-7a-5p	MIMAT0000062	6796.24	8575.67	9982.13	8695.71	15095.7	16707	7759.84	6604.35	7578.44	9373.56
Endogenous1	hsa-let-7b-5p	MIMAT0000063	2070.91	2483.39	5792.55	5130.01	10301.4	9606.44	2286.2	2637.51	2374.56	3171.69
Endogenous1	hsa-let-7c	MIMAT0000064	100.54	101.11	159.85	129.68	258.96	258.11	94.87	71.64	69.71	84.91
Endogenous1	hsa-let-7d-5p	MIMAT0000065	1242.17	1497.13	2078.08	1859.85	1089.07	998.61	1305.88	1324.45	1321.35	1543.82
Endogenous1	hsa-let-7e-5p	MIMAT0000066	492.36	554.33	1381.86	1323.65	2403.21	2782.82	472.91	451.8	445.1	530.9
Endogenous1	hsa-let-7f-5p	MIMAT0000067	503.63	611.98	686.75	413.99	641.34	783.1	461.41	368.76	395.76	536.05
Endogenous1	hsa-let-7g-5p	MIMAT0000414	8329.7	9358.82	6872.53	6199.91	9073.13	10192.8	9446.64	7860.42	6106.94	6163.27
Endogenous1	hsa-let-7i-5p	MIMAT0000415	1062.71	1244.35	2689.64	2468.99	2220.48	2459.56	1463.28	1252.82	1284.88	1334.55
Endogenous1	hsa-miR-1	MIMAT0000416	15.03	14.19	3.34	6.86	7.26	27.57	12.22	8.95	18.23	12.87
Endogenous1	hsa-miR-100-5p	MIMAT0000098	7459.61	8809.82	16.15	18.7	116.17	141.58	5771.19	8613.42	8055.71	10091.4
Endogenous1	hsa-miR-101-3p	MIMAT0000099	13.15	11.53	12.25	10.6	9.68	8.77	11.5	6.51	21.45	10.29
Endogenous1	hsa-miR-103a-3p	MIMAT0000101	11.28	8.87	11.7	15.59	10.89	6.26	7.91	9.77	10.73	6.86
Endogenous1	hsa-miR-105-5p	MIMAT0000102	3.76	9.76	4.46	7.48	8.47	8.77	3.59	3.26	9.65	7.72
Endogenous1	hsa-miR-106a-5p+hsa-miR-17-5p	MIMAT0000103	1689.43	1866.09	2682.4	2215.86	4335.69	4132.26	1132.68	1094.89	1211.95	1369.71
Endogenous1	hsa-miR-106b-5p	MIMAT0000680	1325.8	1066.97	1751.13	1557.46	1204.02	1162.75	1059.37	1034.65	1192.64	1193.03
Endogenous1	hsa-miR-107	MIMAT0000104	463.23	466.52	1074.96	1052.44	325.51	304.47	505.97	373.65	437.59	369.66
Endogenous1	hsa-miR-10a-5p	MIMAT0000253	306.31	302.44	2602.19	2720.25	367.86	314.49	337.79	402.95	338.92	422.84
Endogenous1	hsa-miR-10b-5p	MIMAT0000254	69.53	67.41	18.38	19.95	1257.27	1157.73	61.09	74.08	72.93	88.34
Endogenous1	hsa-miR-1178	MIMAT0005823	8.46	11.53	12.81	14.96	25.41	12.53	10.06	8.95	12.87	8.58
Endogenous1	hsa-miR-1179	MIMAT0005824	15.03	7.1	6.13	8.73	22.99	16.29	10.78	10.58	18.23	12.87
Endogenous1	hsa-miR-1180	MIMAT0005825	508.33	620.85	209.42	233.18	9.68	11.28	224.24	365.51	302.45	363.66
Endogenous1	hsa-miR-1181	MIMAT0005826	8.46	7.98	5.01	5.61	10.89	18.79	5.75	4.88	12.87	7.72
Endogenous1	hsa-miR-1182	MIMAT0005827	8.46	3.55	3.9	3.12	7.26	15.04	9.34	10.58	8.58	7.72
Endogenous1	hsa-miR-1183	MIMAT0005828	13.15	13.3	11.7	8.11	14.52	25.06	12.94	16.28	27.89	37.74
Endogenous1	hsa-miR-1184	MIMAT0005829	9.4	8.87	7.8	6.23	8.47	6.26	7.19	5.7	11.8	6.86
Endogenous1	hsa-miR-1185-5p	MIMAT0005798	8.46	11.53	5.57	6.23	12.1	17.54	7.19	5.7	17.16	5.15
Endogenous1	hsa-miR-1193	MIMAT0015049	8.46	18.63	8.91	10.6	4.84	6.26	6.47	11.4	15.02	13.72
Endogenous1	hsa-miR-1197	MIMAT0005955	8.46	5.32	2.78	6.23	3.63	10.02	1.44	5.7	12.87	6
Endogenous1	hsa-miR-1200	MIMAT0005863	26.31	27.49	7.24	6.86	20.57	17.54	13.66	13.02	17.16	18.01
Endogenous1	hsa-miR-1202	MIMAT0005865	21.61	22.17	10.58	10.6	18.15	27.57	11.5	17.91	18.23	13.72
Endogenous1	hsa-miR-1203	MIMAT0005866	3.76	2.66	3.9	3.12	4.84	11.28	1.44	8.14	5.36	4.29
Endogenous1	hsa-miR-1204	MIMAT0005868	24.43	27.49	21.17	14.96	30.25	27.57	17.25	16.28	39.68	23.16
Endogenous1	hsa-miR-1205	MIMAT0005869	13.15	7.1	3.9	9.98	12.1	11.28	11.5	6.51	23.6	12.01
Endogenous1	hsa-miR-1206	MIMAT0005870	95.84	128.6	51.8	42.4	125.85	134.07	107.09	82.22	95.45	93.49
Endogenous1	hsa-miR-1207-3p	MIMAT0005872	6.58	7.1	5.01	4.99	9.68	15.04	5.03	8.14	5.36	10.29
Endogenous1	hsa-miR-1208	MIMAT0005873	4.7	5.32	4.46	6.23	7.26	7.52	4.31	7.33	15.02	7.72
Endogenous1	hsa-miR-1224-3p	MIMAT0005459	9.4	7.98	3.34	6.23	9.68	11.28	5.75	5.7	7.51	5.15
Endogenous1	hsa-miR-1224-5p	MIMAT0005458	31.95	16.85	8.91	9.35	19.36	27.57	20.84	17.09	24.67	12.01
Endogenous1	hsa-miR-1225-3p	MIMAT0005573	8.46	11.53	3.9	5.61	9.68	6.26	12.22	10.58	19.31	15.44
Endogenous1	hsa-miR-1225-5p	MIMAT0005572	15.97	10.64	7.8	8.11	12.1	17.54	15.81	16.28	7.51	6
Endogenous1	hsa-miR-122-5p	MIMAT0000421	11.28	11.53	10.58	6.23	19.36	11.28	11.5	8.14	12.87	6.86
Endogenous1	hsa-miR-1226-3p	MIMAT0005577	25.37	23.06	10.58	9.35	9.68	21.3	22.28	21.98	31.1	17.15
Endogenous1	hsa-miR-1227	MIMAT0005580	2.82	4.43	6.13	3.12	8.47	6.26	4.31	3.26	5.36	6.86
Endogenous1	hsa-miR-1228-3p	MIMAT0005583	5.64	7.1	6.13	8.11	2.42	2.51	5.75	3.26	9.65	12.01
Endogenous1	hsa-miR-1229	MIMAT0005584	10.34	0.89	8.35	2.49	3.63	11.28	7.91	4.07	8.58	4.29
Endogenous1	hsa-miR-1231	MIMAT0005586	6.58	6.21	1.11	1.87	3.63	5.01	2.16	3.26	8.58	9.43
Endogenous1	hsa-miR-1233	MIMAT0005588	24.43	23.95	16.71	13.72	21.78	18.79	18.69	15.47	20.38	16.3
Endogenous1	hsa-miR-1234	MIMAT0005589	40.4	38.14	16.15	13.09	27.83	30.07	109.96	96.06	122.27	88.34
Endogenous1	hsa-miR-1236	MIMAT0005591	15.03	15.08	8.91	10.6	18.15	15.04	7.91	10.58	17.16	15.44
Endogenous1	hsa-miR-1237	MIMAT0005592	10.34	19.51	9.47	8.11	16.94	30.07	11.5	11.4	11.8	11.15
Endogenous1	hsa-miR-1238	MIMAT0005593	30.07	27.49	17.27	13.72	26.62	28.82	14.37	11.4	19.31	29.16
Endogenous1	hsa-miR-1243	MIMAT0005894	11.28	7.1	10.03	6.23	3.63	11.28	6.47	11.4	15.02	9.43
Endogenous1	hsa-miR-124-3p	MIMAT0000422	18.79	8.87	7.24	5.61	14.52	10.02	7.91	7.33	6.44	12.01
Endogenous1	hsa-miR-1244	MIMAT0005896	5.64	6.21	5.57	8.11	4.84	5.01	8.62	8.95	16.09	8.58
Endogenous1	hsa-miR-1245a	MIMAT0005897	3.76	1.77	5.57	6.23	2.42	2.51	4.31	4.07	3.22	3.43
Endogenous1	hsa-miR-1245b-3p	MIMAT0019951	11.28	20.4	10.58	8.11	15.73	12.53	16.53	12.21	10.73	14.58
Endogenous1	hsa-miR-1245b-5p	MIMAT0019950	54.5	76.28	33.42	48.01	66.55	50.12	33.78	39.89	48.26	44.6
Endogenous1	hsa-miR-1246	MIMAT0005898	667.13	908.21	145.93	235.68	321.88	169.15	216.33	287.36	299.23	424.55
Endogenous1	hsa-miR-1247-5p	MIMAT0005899	45.1	34.59	16.15	11.22	9.68	15.04	33.06	39.07	47.19	36.88
Endogenous1	hsa-miR-1248	MIMAT0005900	15.03	14.19	6.68	4.99	8.47	13.78	12.22	8.95	16.09	8.58
Endogenous1	hsa-miR-1249	MIMAT0005901	10.34	2.66	6.13	4.36	20.57	18.79	8.62	4.88	12.87	10.29
Endogenous1	hsa-miR-1250	MIMAT0005902	7.52	8.87	6.13	3.74	4.84	10.02	7.91	4.88	8.58	4.29
Endogenous1	hsa-miR-1251	MIMAT0005903	22.55	16.85	13.92	15.59	13.31	23.81	12.22	17.09	24.67	19.73
Endogenous1	hsa-miR-1252	MIMAT0005944	13.15	14.19	8.91	9.98	20.57	20.05	14.37	11.4	20.38	16.3
Endogenous1	hsa-miR-1253	MIMAT0005904	0.94	0.89	10.03	11.22	1.21	1.25	39.53	0.81	23.6	9.43
Endogenous1	hsa-miR-1254	MIMAT0005905	7.52	5.32	6.68	4.36	8.47	2.51	0.72	2.44	12.87	8.58
Endogenous1	hsa-miR-1255a	MIMAT0005906	31.95	28.38	13.37	15.59	15.73	13.78	20.12	26.05	31.1	21.44
Endogenous1	hsa-miR-1255b-5p	MIMAT0005945	19.73	20.4	15.04	16.21	24.2	35.08	20.84	17.09	25.74	26.59
Endogenous1	hsa-miR-1256	MIMAT0005907	4.7	5.32	3.34	4.36	3.63	12.53	5.75	1.63	4.29	1.72
Endogenous1	hsa-miR-1257	MIMAT0005908	12.22	15.96	13.92	6.86	14.52	25.06	22.28	18.72	31.1	13.72
Endogenous1	hsa-miR-1258	MIMAT0005909	15.97	11.53	7.24	8.73	15.73	13.78	16.53	12.21	22.52	25.73
Endogenous1	hsa-miR-125a-3p	MIMAT0004602	40.4	48.78	57.93	62.35	125.85	131.56	25.87	25.24	36.47	30.02
Endogenous1	hsa-miR-125a-5p	MIMAT0000443	1204.59	1332.16	2440.67	2556.9	6512.61	6041.77	917.07	1137.22	1155.11	1273.65
Endogenous1	hsa-miR-125b-5p	MIMAT0000423	22755.6	24191.7	132	113.47	22482	21791.5	27948.9	30480.3	23769.2	19394.7
Endogenous1	hsa-miR-1260a	MIMAT0005911	264.97	229.71	282.94	276.83	513.07	736.74	465.72	306.08	451.53	318.2
Endogenous1	hsa-miR-1260b	MIMAT0015041	32.89	39.02	27.29	26.19	21.78	31.32	28.03	27.68	36.47	33.45
Endogenous1	hsa-miR-1261	MIMAT0005913	6.58	8.87	8.35	4.36	6.05	10.02	6.47	9.77	8.58	7.72
Endogenous1	hsa-miR-1262	MIMAT0005914	11.28	21.29	9.47	11.22	20.57	23.81	10.78	13.84	19.31	13.72
Endogenous1	hsa-miR-1263	MIMAT0005915	10.34	11.53	6.13	6.86	7.26	10.02	10.78	4.88	15.02	12.01
Endogenous1	hsa-miR-126-3p	MIMAT0000445	280.01	337.92	14.48	9.98	226.28	243.07	311.2	271.89	395.76	391.96
Endogenous1	hsa-miR-1264	MIMAT0005791	8.46	6.21	5.57	6.23	4.84	3.76	2.87	7.33	13.94	7.72
Endogenous1	hsa-miR-1265	MIMAT0005918	6.58	6.21	5.01	6.86	6.05	6.26	1.44	6.51	12.87	6
Endogenous1	hsa-miR-1266	MIMAT0005920	7.52	2.66	4.46	5.61	1.21	12.53	5.75	3.26	9.65	8.58
Endogenous1	hsa-miR-1267	MIMAT0005921	22.55	23.06	11.14	11.22	22.99	23.81	12.22	14.65	6.44	12.87
Endogenous1	hsa-miR-1268a	MIMAT0005922	18.79	17.74	8.91	13.09	4.84	11.28	21.56	17.91	17.16	17.15
Endogenous1	hsa-miR-1268b	MIMAT0018925	3.76	2.66	6.68	3.12	7.26	3.76	2.87	2.44	11.8	7.72
Endogenous1	hsa-miR-1269a	MIMAT0005923	10.34	12.42	7.8	6.86	9.68	8.77	7.91	5.7	13.94	16.3
Endogenous1	hsa-miR-1269b	MIMAT0019059	10.34	7.1	3.34	5.61	3.63	8.77	4.31	5.7	4.29	4.29
Endogenous1	hsa-miR-1270	MIMAT0005924	19.73	28.38	11.7	13.72	32.67	31.32	28.03	21.17	26.81	30.88
Endogenous1	hsa-miR-1271-5p	MIMAT0005796	5.64	7.98	7.8	4.99	1.21	8.77	5.75	3.26	4.29	10.29
Endogenous1	hsa-miR-1272	MIMAT0005925	17.85	14.19	11.14	7.48	16.94	13.78	10.78	10.58	13.94	18.01
Endogenous1	hsa-miR-1273a	MIMAT0005926	23.49	23.95	6.13	6.23	21.78	21.3	23.72	17.09	26.81	16.3
Endogenous1	hsa-miR-1273c	MIMAT0015017	13.15	8.87	3.9	4.36	9.68	21.3	8.62	13.02	16.09	11.15
Endogenous1	hsa-miR-1273d	MIMAT0015090	15.03	17.74	10.03	9.98	18.15	8.77	15.09	13.02	26.81	23.16
Endogenous1	hsa-miR-1273e	MIMAT0018079	9.4	9.76	6.68	4.99	7.26	15.04	10.06	6.51	15.02	9.43
Endogenous1	hsa-miR-1273f	MIMAT0020601	12.22	11.53	6.68	6.86	6.05	12.53	6.47	8.95	7.51	9.43
Endogenous1	hsa-miR-1273g-5p	MIMAT0020602	5.64	2.66	6.13	5.61	4.84	7.52	4.31	4.88	7.51	7.72
Endogenous1	hsa-miR-127-3p	MIMAT0000446	11.28	13.3	5.57	8.11	14.52	12.53	9.34	3.26	13.94	12.01
Endogenous1	hsa-miR-1275	MIMAT0005929	17.85	20.4	6.68	9.35	12.1	12.53	18.69	12.21	16.09	12.01
Endogenous1	hsa-miR-127-5p	MIMAT0004604	2.82	8.87	6.68	3.74	9.68	6.26	4.31	6.51	12.87	9.43
Endogenous1	hsa-miR-1276	MIMAT0005930	8.46	7.98	3.9	4.99	3.63	5.01	10.06	6.51	10.73	11.15
Endogenous1	hsa-miR-1277-3p	MIMAT0005933	6.58	4.43	11.14	10.6	10.89	10.02	7.19	8.95	8.58	12.87
Endogenous1	hsa-miR-1278	MIMAT0005936	15.97	12.42	13.37	9.98	7.26	18.79	10.78	14.65	17.16	13.72
Endogenous1	hsa-miR-1279	MIMAT0005937	6.58	15.08	7.24	17.46	25.41	11.28	7.91	9.77	12.87	12.87
Endogenous1	hsa-miR-128	MIMAT0000424	77.05	99.34	60.71	44.27	83.5	116.53	105.65	44.77	66.5	69.47
Endogenous1	hsa-miR-1280	MIMAT0005946	3.76	9.76	2.78	7.48	3.63	7.52	5.75	7.33	9.65	6
Endogenous1	hsa-miR-1281	MIMAT0005939	13.15	12.42	6.13	11.22	13.31	22.55	12.94	17.09	20.38	21.44
Endogenous1	hsa-miR-1282	MIMAT0005940	14.09	11.53	12.25	6.86	20.57	16.29	9.34	11.4	20.38	20.58
Endogenous1	hsa-miR-1283	MIMAT0005799	0.94	0.89	0.56	0.62	1.21	1.25	0.72	0.81	1.07	0.86
Endogenous1	hsa-miR-1284	MIMAT0005941	14.09	14.19	9.47	8.11	13.31	11.28	8.62	10.58	13.94	11.15
Endogenous1	hsa-miR-1285-3p	MIMAT0005876	18.79	20.4	13.37	14.96	25.41	23.81	17.97	14.65	23.6	21.44
Endogenous1	hsa-miR-1286	MIMAT0005877	8.46	9.76	6.13	4.36	4.84	11.28	7.19	12.21	19.31	18.01
Endogenous1	hsa-miR-1287	MIMAT0005878	32.89	43.46	35.65	27.43	20.57	22.55	25.15	21.98	35.39	36.88
Endogenous1	hsa-miR-1288	MIMAT0005942	13.15	3.55	2.78	6.86	9.68	5.01	5.75	5.7	6.44	8.58
Endogenous1	hsa-miR-1289	MIMAT0005879	2.82	3.55	3.9	11.22	9.68	7.52	3.59	1.63	5.36	6.86
Endogenous1	hsa-miR-1290	MIMAT0005880	13.15	13.3	3.9	7.48	22.99	18.79	12.94	4.88	13.94	12.01
Endogenous1	hsa-miR-1291	MIMAT0005881	5.64	16.85	5.57	6.23	9.68	6.26	10.78	8.14	13.94	6
Endogenous1	hsa-miR-1292	MIMAT0005943	1.88	9.76	3.34	7.48	14.52	7.52	6.47	5.7	18.23	11.15
Endogenous1	hsa-miR-129-2-3p	MIMAT0004605	13.15	10.64	8.91	4.36	52.03	53.88	3.59	12.21	22.52	11.15
Endogenous1	hsa-miR-1293	MIMAT0005883	1.88	5.32	1.67	3.12	2.42	8.77	4.31	3.26	5.36	0.86
Endogenous1	hsa-miR-1294	MIMAT0005884	3.76	8.87	2.23	8.73	2.42	5.01	7.19	8.14	10.73	8.58
Endogenous1	hsa-miR-1295a	MIMAT0005885	9.4	15.08	6.13	10.6	18.15	8.77	11.5	8.95	11.8	17.15
Endogenous1	hsa-miR-129-5p	MIMAT0000242	10.34	6.21	4.46	5.61	12.1	22.55	5.75	8.95	15.02	12.01
Endogenous1	hsa-miR-1296	MIMAT0005794	10.34	13.3	8.35	8.73	10.89	12.53	7.91	8.14	8.58	6.86
Endogenous1	hsa-miR-1297	MIMAT0005886	8.46	9.76	11.14	7.48	14.52	21.3	10.06	13.84	20.38	15.44
Endogenous1	hsa-miR-1298	MIMAT0005800	3.76	8.87	2.78	3.74	6.05	11.28	7.19	3.26	9.65	6.86
Endogenous1	hsa-miR-1299	MIMAT0005887	6.58	14.19	8.35	5.61	15.73	17.54	11.5	11.4	17.16	20.58
Endogenous1	hsa-miR-1301	MIMAT0005797	45.1	44.35	21.72	25.56	19.36	18.79	33.78	27.68	28.96	20.58
Endogenous1	hsa-miR-1302	MIMAT0005890	9.4	10.64	8.35	4.36	15.73	15.04	12.94	8.14	16.09	19.73
Endogenous1	hsa-miR-1303	MIMAT0005891	14.09	13.3	11.14	3.74	7.26	13.78	3.59	6.51	17.16	5.15
Endogenous1	hsa-miR-1304-5p	MIMAT0005892	6.58	8.87	7.24	4.99	4.84	3.76	2.87	11.4	7.51	7.72
Endogenous1	hsa-miR-1305	MIMAT0005893	15.03	14.19	8.91	1.25	22.99	21.3	17.25	13.84	13.94	26.59
Endogenous1	hsa-miR-1306-3p	MIMAT0005950	11.28	9.76	9.47	9.35	16.94	25.06	7.91	9.77	19.31	19.73
Endogenous1	hsa-miR-1307-3p	MIMAT0005951	26.31	24.83	31.75	24.94	36.3	40.09	30.19	31.75	34.32	34.31
Endogenous1	hsa-miR-130a-3p	MIMAT0000425	511.15	541.91	17.27	11.85	1557.36	1395.8	398.16	492.5	499.8	535.19
Endogenous1	hsa-miR-130b-3p	MIMAT0000691	140	132.15	146.48	149.01	87.13	76.43	135.83	118.04	113.69	94.34
Endogenous1	hsa-miR-1321	MIMAT0005952	24.43	39.91	13.37	14.34	4.84	13.78	13.66	16.28	19.31	17.15
Endogenous1	hsa-miR-1322	MIMAT0005953	13.15	10.64	11.7	9.98	16.94	20.05	7.91	20.35	20.38	18.01
Endogenous1	hsa-miR-1323	MIMAT0005795	25.37	32.82	18.38	19.33	33.88	23.81	19.4	18.72	36.47	27.45
Endogenous1	hsa-miR-132-3p	MIMAT0000426	276.25	314.86	68.51	72.95	177.88	131.56	204.83	265.38	255.26	171.54
Endogenous1	hsa-miR-1324	MIMAT0005956	16.91	9.76	6.13	3.12	7.26	8.77	8.62	11.4	16.09	5.15
Endogenous1	hsa-miR-133a	MIMAT0000427	8.46	8.87	4.46	5.61	13.31	10.02	7.19	4.07	10.73	6
Endogenous1	hsa-miR-133b	MIMAT0000770	21.61	11.53	10.03	7.48	12.1	18.79	17.25	27.68	21.45	16.3
Endogenous1	hsa-miR-134	MIMAT0000447	7.52	3.55	5.01	7.48	12.1	12.53	6.47	6.51	7.51	5.15
Endogenous1	hsa-miR-135a-5p	MIMAT0000428	3.76	5.32	4.46	5.61	15.73	15.04	11.5	11.4	16.09	6
Endogenous1	hsa-miR-135b-5p	MIMAT0000758	2373.47	2985.39	1551.74	1652.23	9087.65	7302.25	2890.62	4098.72	3306.58	3929.88
Endogenous1	hsa-miR-136-5p	MIMAT0000448	3.76	0.89	3.9	3.74	4.84	1.25	2.87	1.63	9.65	6.86
Endogenous1	hsa-miR-137	MIMAT0000429	775.18	685.59	901.74	860.41	14.52	23.81	1103.21	1267.47	1090.75	1041.22
Endogenous1	hsa-miR-138-5p	MIMAT0000430	9.4	15.96	4.46	11.22	10.89	13.78	6.47	4.88	18.23	10.29
Endogenous1	hsa-miR-139-3p	MIMAT0004552	17.85	20.4	11.7	7.48	14.52	18.79	14.37	16.28	28.96	22.3
Endogenous1	hsa-miR-139-5p	MIMAT0000250	15.03	7.98	3.9	7.48	12.1	13.78	10.06	8.14	8.58	12.87
Endogenous1	hsa-miR-140-3p	MIMAT0004597	19.73	14.19	6.13	8.73	7.26	17.54	19.4	15.47	18.23	24.87
Endogenous1	hsa-miR-140-5p	MIMAT0000431	172.89	191.58	81.32	86.04	228.7	228.04	135.83	162.81	149.08	169.82
Endogenous1	hsa-miR-141-3p	MIMAT0000432	1403.79	1204.44	1470.97	1544.37	14.52	25.06	2065.55	2217.46	1864.04	1916.91
Endogenous1	hsa-miR-142-3p	MIMAT0000434	53.56	57.65	259.55	262.49	22.99	31.32	51.03	59.43	52.55	67.76
Endogenous1	hsa-miR-142-5p	MIMAT0000433	9.4	7.1	8.91	6.86	9.68	13.78	5.03	10.58	11.8	7.72
Endogenous1	hsa-miR-143-3p	MIMAT0000435	11.28	0.89	0.56	0.62	1.21	1.25	71.87	19.54	25.74	0.86
Endogenous1	hsa-miR-144-3p	MIMAT0000436	136.24	89.58	91.9	99.76	156.1	209.24	102.77	123.73	151.23	116.64
Endogenous1	hsa-miR-145-5p	MIMAT0000437	829.68	823.07	8.91	6.23	21.78	12.53	847.35	621.12	651.02	497.45
Endogenous1	hsa-miR-1468	MIMAT0006789	5.64	5.32	5.01	4.99	6.05	3.76	6.47	4.88	4.29	8.58
Endogenous1	hsa-miR-1469	MIMAT0007347	9.4	2.66	3.9	8.11	3.63	7.52	9.34	8.14	10.73	9.43
Endogenous1	hsa-miR-146a-5p	MIMAT0000449	13.15	9.76	6.68	6.86	8.47	12.53	8.62	9.77	8.58	5.15
Endogenous1	hsa-miR-146b-3p	MIMAT0004766	7.52	7.98	5.57	1.87	9.68	8.77	7.19	3.26	9.65	6
Endogenous1	hsa-miR-146b-5p	MIMAT0002809	4.7	4.43	1.67	1.25	7.26	1.25	8.62	10.58	6.44	11.15
Endogenous1	hsa-miR-1470	MIMAT0007348	3.76	5.32	5.57	6.23	6.05	6.26	2.87	3.26	11.8	3.43
Endogenous1	hsa-miR-1471	MIMAT0007349	1.88	5.32	2.78	1.87	7.26	2.51	2.87	3.26	2.15	2.57
Endogenous1	hsa-miR-147a	MIMAT0000251	6.58	9.76	5.01	7.48	13.31	7.52	7.19	5.7	10.73	6.86
Endogenous1	hsa-miR-147b	MIMAT0004928	20.67	21.29	16.71	11.85	7.26	8.77	9.34	14.65	20.38	18.01
Endogenous1	hsa-miR-148a-3p	MIMAT0000243	239.6	265.19	22.84	21.82	992.26	951	344.98	350.04	346.42	375.66
Endogenous1	hsa-miR-148b-3p	MIMAT0000759	1132.24	1483.82	864.98	882.85	841	709.18	840.16	1177.92	984.57	1292.52
Endogenous1	hsa-miR-149-5p	MIMAT0000450	64.83	63.86	28.96	28.06	62.92	81.44	24.44	30.93	49.34	38.6
Endogenous1	hsa-miR-150-5p	MIMAT0000451	11.28	11.53	174.33	199.51	9.68	13.78	7.91	16.28	9.65	12.87
Endogenous1	hsa-miR-151a-3p	MIMAT0000757	336.38	407.1	631.61	675.23	194.82	215.51	357.91	440.4	485.85	476.01
Endogenous1	hsa-miR-151a-5p	MIMAT0004697	84.57	75.39	64.61	67.34	39.93	62.65	110.68	87.92	114.76	96.06
Endogenous1	hsa-miR-151b	MIMAT0010214	9.4	9.76	3.9	6.86	9.68	6.26	7.19	7.33	15.02	15.44
Endogenous1	hsa-miR-152	MIMAT0000438	16.91	20.4	26.18	26.81	125.85	137.83	24.44	24.42	22.52	24.87
Endogenous1	hsa-miR-153	MIMAT0000439	8.46	10.64	9.47	9.98	15.73	13.78	19.4	19.54	23.6	19.73
Endogenous1	hsa-miR-1537	MIMAT0007399	10.34	20.4	10.58	4.99	3.63	7.52	6.47	12.21	18.23	19.73
Endogenous1	hsa-miR-1538	MIMAT0007400	6.58	7.1	5.01	4.99	8.47	13.78	1.44	9.77	11.8	6.86
Endogenous1	hsa-miR-1539	MIMAT0007401	3.76	4.43	5.01	1.87	6.05	6.26	5.03	5.7	6.44	5.15
Endogenous1	hsa-miR-154-5p	MIMAT0000452	6.58	9.76	1.67	3.12	8.47	6.26	4.31	8.95	4.29	5.15
Endogenous1	hsa-miR-155-5p	MIMAT0000646	31.01	0.89	26.73	34.29	1706.2	1635.11	69.71	30.12	56.84	6
Endogenous1	hsa-miR-15a-5p	MIMAT0000068	3250.13	3851.02	7616.09	7661.35	12774.7	10013.6	1468.31	2036.74	1200.15	1300.24
Endogenous1	hsa-miR-15b-5p	MIMAT0000417	2722.07	2741.48	5978.58	5575.8	7669.44	7847.29	1290.07	1350.5	1373.9	1419.46
Endogenous1	hsa-miR-16-5p	MIMAT0000069	2711.73	2430.17	3483.89	3639.27	3845.61	4379.09	3364.97	2298.86	2413.17	1935.78
Endogenous1	hsa-miR-181a-5p	MIMAT0000256	336.38	394.68	908.99	892.2	623.19	537.52	541.9	731.83	636.01	749.61
Endogenous1	hsa-miR-181b-5p+hsa-miR-181d	MIMAT0000257	84.57	125.94	269.58	235.68	709.1	620.21	107.09	120.48	131.92	151.81
Endogenous1	hsa-miR-181c-5p	MIMAT0000258	21.61	27.49	30.08	23.69	22.99	30.07	19.4	14.65	22.52	29.16
Endogenous1	hsa-miR-1825	MIMAT0006765	11.28	13.3	10.58	8.11	9.68	15.04	12.22	9.77	25.74	7.72
Endogenous1	hsa-miR-182-5p	MIMAT0000259	404.97	406.21	333.07	287.43	503.39	463.6	785.54	650.42	678.91	626.1
Endogenous1	hsa-miR-1827	MIMAT0006767	6.58	13.3	7.24	6.86	13.31	15.04	10.06	10.58	15.02	23.16
Endogenous1	hsa-miR-183-5p	MIMAT0000261	288.46	271.4	203.3	162.11	237.17	295.7	298.98	300.38	309.96	385.95
Endogenous1	hsa-miR-184	MIMAT0000454	8.46	7.1	8.35	11.85	8.47	6.26	5.03	8.14	10.73	10.29
Endogenous1	hsa-miR-185-5p	MIMAT0000455	550.61	492.24	1035.42	957.05	619.56	600.17	505.25	494.94	427.94	342.21
Endogenous1	hsa-miR-186-5p	MIMAT0000456	131.55	141.02	178.79	171.46	175.46	159.13	255.86	175.83	202.71	210.13
Endogenous1	hsa-miR-187-3p	MIMAT0000262	11.28	9.76	5.57	6.23	7.26	8.77	10.78	11.4	9.65	12.01
Endogenous1	hsa-miR-188-3p	MIMAT0004613	4.7	7.1	7.8	6.86	10.89	6.26	9.34	11.4	10.73	14.58
Endogenous1	hsa-miR-188-5p	MIMAT0000457	77.99	71.84	50.68	48.63	90.76	104	64.68	61.05	77.22	75.48
Endogenous1	hsa-miR-18a-5p	MIMAT0000072	645.52	576.5	690.09	679.6	1352.86	1304.33	272.39	323.18	285.29	296.76
Endogenous1	hsa-miR-18b-5p	MIMAT0001412	17.85	7.1	15.04	25.56	20.57	25.06	14.37	5.7	10.73	11.15
Endogenous1	hsa-miR-1908	MIMAT0007881	15.97	15.08	7.8	9.35	4.84	7.52	10.06	8.95	11.8	12.01
Endogenous1	hsa-miR-1909-3p	MIMAT0007883	9.4	5.32	5.57	9.98	12.1	11.28	10.78	4.07	20.38	11.15
Endogenous1	hsa-miR-190a	MIMAT0000458	9.4	15.96	7.24	4.99	10.89	17.54	12.22	21.98	22.52	24.87
Endogenous1	hsa-miR-190b	MIMAT0004929	9.4	7.1	7.24	3.12	7.26	16.29	7.91	7.33	9.65	8.58
Endogenous1	hsa-miR-1910	MIMAT0007884	3.76	3.55	3.9	4.99	2.42	5.01	2.16	7.33	6.44	6
Endogenous1	hsa-miR-1911-5p	MIMAT0007885	14.09	15.96	6.13	9.98	8.47	16.29	9.34	13.02	18.23	12.87
Endogenous1	hsa-miR-1912	MIMAT0007887	6.58	4.43	3.34	3.74	6.05	2.51	6.47	7.33	13.94	2.57
Endogenous1	hsa-miR-1913	MIMAT0007888	6.58	7.1	6.68	5.61	10.89	3.76	2.87	7.33	9.65	6.86
Endogenous1	hsa-miR-1914-5p	MIMAT0007889	15.03	9.76	12.25	7.48	10.89	11.28	5.03	8.14	20.38	15.44
Endogenous1	hsa-miR-1915-3p	MIMAT0007892	5.64	5.32	3.34	4.99	13.31	11.28	10.06	6.51	18.23	15.44
Endogenous1	hsa-miR-191-5p	MIMAT0000440	4267.74	5517.56	2788.78	3122.4	3224.84	2492.14	2472.34	3641.23	3040.6	3242.02
Endogenous1	hsa-miR-192-5p	MIMAT0000222	19.73	22.17	1122.31	1130.37	33.88	41.35	26.59	17.91	38.61	37.74
Endogenous1	hsa-miR-193a-3p	MIMAT0000459	7.52	8.87	15.04	11.85	29.04	46.36	12.94	8.14	8.58	12.01
Endogenous1	hsa-miR-193a-5p	MIMAT0004614	20.67	15.08	12.25	8.73	300.1	413.48	26.59	23.61	28.96	29.16
Endogenous1	hsa-miR-193b-3p	MIMAT0002819	29.13	38.14	23.39	40.53	15.73	6.26	53.18	25.24	52.55	30.02
Endogenous1	hsa-miR-194-5p	MIMAT0000460	53.56	54.1	4300.41	4475.36	67.76	77.68	65.4	71.64	81.51	73.76
Endogenous1	hsa-miR-195-5p	MIMAT0000461	28.19	28.38	12.81	14.34	22.99	25.06	22.28	17.91	21.45	33.45
Endogenous1	hsa-miR-196a-5p	MIMAT0000226	240.54	337.92	762.5	864.15	2893.28	2328	167.46	213.28	172.68	225.57
Endogenous1	hsa-miR-196b-5p	MIMAT0001080	363.63	429.27	647.21	663.39	2091.01	1745.37	307.61	310.15	241.32	350.79
Endogenous1	hsa-miR-1972	MIMAT0009447	3.76	3.55	2.23	2.49	4.84	3.76	4.31	4.88	7.51	5.15
Endogenous1	hsa-miR-1973	MIMAT0009448	28.19	17.74	5.01	4.99	16.94	17.54	15.09	21.98	21.45	42.88
Endogenous1	hsa-miR-197-3p	MIMAT0000227	419.07	406.21	223.35	138.41	337.61	468.61	298.26	247.47	272.42	246.15
Endogenous1	hsa-miR-1976	MIMAT0009451	8.46	7.98	9.47	4.99	12.1	13.78	10.06	10.58	7.51	12.87
Endogenous1	hsa-miR-198	MIMAT0000228	6.58	8.87	6.68	3.74	12.1	12.53	7.91	8.95	17.16	10.29
Endogenous1	hsa-miR-199a-3p+hsa-miR-199b-3p	MIMAT0000232	19.73	12.42	7.8	11.85	16.94	18.79	12.22	25.24	24.67	18.87
Endogenous1	hsa-miR-199a-5p	MIMAT0000231	6.58	3.55	8.35	3.74	12.1	22.55	10.06	5.7	17.16	12.01
Endogenous1	hsa-miR-199b-5p	MIMAT0000263	18.79	25.72	7.24	5.61	6.05	7.52	25.87	27.68	17.16	36.88
Endogenous1	hsa-miR-19a-3p	MIMAT0000073	1131.3	700.67	1059.93	1293.1	1989.36	2053.6	877.54	719.62	795.81	646.69
Endogenous1	hsa-miR-19b-3p	MIMAT0000074	2448.64	1677.17	3933.37	4159.25	7149.11	7708.21	2104.36	1543.43	1691.37	1241.92
Endogenous1	hsa-miR-200a-3p	MIMAT0000682	914.25	972.07	4844.58	4644.32	25.41	27.57	1018.4	1310.61	729.31	705.01
Endogenous1	hsa-miR-200b-3p	MIMAT0000318	1695.07	2075.4	10971.9	11743.3	68.97	48.87	1670.27	2400.62	2008.83	2549.88
Endogenous1	hsa-miR-200c-3p	MIMAT0000617	7889.02	8185.42	10217.7	9629.06	7.26	7.52	7060.54	8328.5	6679.67	7493.53
Endogenous1	hsa-miR-202-3p	MIMAT0002811	6.58	7.1	5.01	8.73	7.26	12.53	7.91	6.51	16.09	7.72
Endogenous1	hsa-miR-203	MIMAT0000264	154.1	125.94	196.61	178.94	30.25	50.12	192.61	171.76	201.63	182.69
Endogenous1	hsa-miR-204-5p	MIMAT0000265	13.15	16.85	7.24	10.6	5439.28	5010.58	8.62	9.77	7.51	8.58
Endogenous1	hsa-miR-2052	MIMAT0009977	7.52	10.64	2.78	8.11	7.26	5.01	5.03	2.44	13.94	7.72
Endogenous1	hsa-miR-2053	MIMAT0009978	18.79	24.83	8.91	11.22	16.94	22.55	12.94	21.17	18.23	18.01
Endogenous1	hsa-miR-2054	MIMAT0009979	2.82	1.77	1.11	1.87	1.21	5.01	5.75	5.7	2.15	9.43
Endogenous1	hsa-miR-205-5p	MIMAT0000266	18.79	18.63	2288.61	1865.46	21.78	33.83	21.56	24.42	30.03	28.3
Endogenous1	hsa-miR-206	MIMAT0000462	11.28	11.53	9.47	4.36	14.52	10.02	9.34	6.51	7.51	11.15
Endogenous1	hsa-miR-208a	MIMAT0000241	9.4	7.98	8.91	9.98	18.15	22.55	11.5	15.47	10.73	16.3
Endogenous1	hsa-miR-208b	MIMAT0004960	6.58	7.1	6.13	3.12	8.47	12.53	3.59	7.33	15.02	2.57
Endogenous1	hsa-miR-20a-5p+hsa-miR-20b-5p	MIMAT0000075	1902.72	1595.58	3007.67	3043.22	5079.89	5431.58	1519.34	1276.42	1441.47	1343.98
Endogenous1	hsa-miR-210	MIMAT0000267	186.98	109.09	33.98	64.22	83.5	131.56	414.69	239.33	336.77	242.72
Endogenous1	hsa-miR-2110	MIMAT0010133	11.28	5.32	8.35	14.34	8.47	6.26	17.25	18.72	19.31	20.58
Endogenous1	hsa-miR-2113	MIMAT0009206	28.19	12.42	14.48	12.47	24.2	26.31	20.12	11.4	20.38	21.44
Endogenous1	hsa-miR-2114-5p	MIMAT0011156	11.28	7.98	6.68	5.61	13.31	6.26	2.87	13.02	9.65	8.58
Endogenous1	hsa-miR-2115-5p	MIMAT0011158	8.46	7.98	3.9	5.61	9.68	12.53	6.47	8.14	5.36	12.01
Endogenous1	hsa-miR-211-5p	MIMAT0000268	0.94	5.32	2.78	2.49	3.63	10.02	4.31	3.26	5.36	6.86
Endogenous1	hsa-miR-2116-5p	MIMAT0011160	27.25	15.08	12.81	14.34	14.52	20.05	30.9	19.54	24.67	20.58
Endogenous1	hsa-miR-2117	MIMAT0011162	15.97	13.3	12.81	9.98	14.52	23.81	15.81	15.47	26.81	18.87
Endogenous1	hsa-miR-212-3p	MIMAT0000269	9.4	6.21	6.13	8.11	10.89	20.05	13.66	9.77	12.87	12.01
Endogenous1	hsa-miR-214-3p	MIMAT0000271	4.7	4.43	2.78	4.36	2.42	2.51	6.47	4.07	7.51	7.72
Endogenous1	hsa-miR-215	MIMAT0000272	12.22	11.53	22.84	16.83	13.31	10.02	5.75	4.07	15.02	9.43
Endogenous1	hsa-miR-21-5p	MIMAT0000076	10208.9	9552.17	2817.74	2557.53	12152.8	14905.2	26471.3	16855.6	20906.7	19593.6
Endogenous1	hsa-miR-216a	MIMAT0000273	8.46	8.87	9.47	10.6	13.31	22.55	12.94	14.65	10.73	9.43
Endogenous1	hsa-miR-216b	MIMAT0004959	15.97	37.25	8.35	15.59	26.62	28.82	16.53	11.4	19.31	12.87
Endogenous1	hsa-miR-217	MIMAT0000274	17.85	7.1	6.13	5.61	9.68	17.54	8.62	10.58	8.58	11.15
Endogenous1	hsa-miR-218-5p	MIMAT0000275	21.61	24.83	11.7	8.11	217.81	226.79	29.47	34.19	37.54	37.74
Endogenous1	hsa-miR-219-1-3p	MIMAT0004567	6.58	10.64	10.58	6.23	8.47	22.55	7.19	5.7	6.44	6
Endogenous1	hsa-miR-219-2-3p	MIMAT0004675	4.7	10.64	6.13	5.61	2.42	6.26	8.62	8.14	10.73	7.72
Endogenous1	hsa-miR-219-5p	MIMAT0000276	13.15	7.1	7.8	3.74	10.89	8.77	8.62	8.14	17.16	12.87
Endogenous1	hsa-miR-221-3p	MIMAT0000278	2741.8	2368.09	3125.75	3233.38	3814.15	3717.53	1787.42	1634.6	1620.58	1543.82
Endogenous1	hsa-miR-222-3p	MIMAT0000279	617.33	779.61	1165.75	1267.54	891.82	730.48	942.94	1322.01	1194.79	1411.74
Endogenous1	hsa-miR-223-3p	MIMAT0000280	10.34	5.32	3.9	4.36	18.15	22.55	10.06	5.7	7.51	7.72
Endogenous1	hsa-miR-22-3p	MIMAT0000077	124.97	123.28	142.59	144.65	601.41	597.66	291.79	179.09	191.98	172.39
Endogenous1	hsa-miR-224-5p	MIMAT0000281	9.4	7.98	10.58	8.73	9.68	7.52	7.19	6.51	12.87	6.86
Endogenous1	hsa-miR-2276	MIMAT0011775	15.03	6.21	13.92	14.34	3.63	17.54	10.78	10.58	13.94	9.43
Endogenous1	hsa-miR-2277-3p	MIMAT0011777	18.79	14.19	12.25	8.11	14.52	22.55	12.94	17.09	23.6	12.01
Endogenous1	hsa-miR-2277-5p	MIMAT0017352	8.46	9.76	4.46	6.23	13.31	18.79	6.47	12.21	17.16	9.43
Endogenous1	hsa-miR-2278	MIMAT0011778	9.4	9.76	7.8	5.61	4.84	8.77	9.34	5.7	8.58	7.72
Endogenous1	hsa-miR-23a-3p	MIMAT0000078	1546.61	1861.65	1057.7	1028.12	6735.27	5318.81	1578.99	2276.89	1900.51	2453.82
Endogenous1	hsa-miR-23b-3p	MIMAT0000418	171.95	172.06	451.71	464.49	1020.09	972.3	204.11	223.05	261.7	301.04
Endogenous1	hsa-miR-23c	MIMAT0018000	8.46	7.1	6.68	6.23	8.47	15.04	5.03	6.51	20.38	6.86
Endogenous1	hsa-miR-24-3p	MIMAT0000080	751.69	549.89	782.55	853.55	2720.24	3326.61	728.05	535.64	507.3	397.96
Endogenous1	hsa-miR-25-3p	MIMAT0000081	5312.59	7610.7	5575.33	6333.33	4686.61	3493.25	3308.19	5270.95	3824.61	3647.7
Endogenous1	hsa-miR-2682-5p	MIMAT0013517	54.5	41.69	26.18	23.69	71.39	72.67	46.72	45.59	51.48	36.88
Endogenous1	hsa-miR-26a-5p	MIMAT0000082	76.11	101.11	122.53	90.4	119.8	134.07	113.56	115.59	142.65	139.8
Endogenous1	hsa-miR-26b-5p	MIMAT0000083	170.07	221.73	267.35	215.72	123.43	127.8	215.61	203.51	224.16	272.74
Endogenous1	hsa-miR-27a-3p	MIMAT0000084	81.75	82.48	44.56	26.19	317.04	414.73	127.93	83.03	57.92	43.74
Endogenous1	hsa-miR-27b-3p	MIMAT0000419	297.86	275.83	712.93	647.17	4436.13	4410.42	227.11	257.24	244.53	231.57
Endogenous1	hsa-miR-28-3p	MIMAT0004502	76.11	58.54	59.6	54.24	219.02	194.21	100.62	100.13	110.47	111.5
Endogenous1	hsa-miR-28-5p	MIMAT0000085	73.29	79.82	81.32	87.29	289.21	248.09	63.96	78.15	114.76	144.95
Endogenous1	hsa-miR-296-3p	MIMAT0004679	4.7	1.77	6.68	4.99	6.05	6.26	3.59	4.88	3.22	6
Endogenous1	hsa-miR-296-5p	MIMAT0000690	17.85	23.95	12.25	14.34	15.73	21.3	34.5	44.77	48.26	48.89
Endogenous1	hsa-miR-297	MIMAT0004450	37.58	39.91	33.42	26.81	59.29	60.14	35.94	37.45	47.19	47.17
Endogenous1	hsa-miR-298	MIMAT0004901	6.58	5.32	5.01	7.48	8.47	6.26	8.62	2.44	6.44	10.29
Endogenous1	hsa-miR-299-3p	MIMAT0000687	18.79	24.83	21.17	12.47	14.52	25.06	33.06	21.17	33.25	26.59
Endogenous1	hsa-miR-299-5p	MIMAT0002890	8.46	12.42	11.14	5.61	61.71	56.38	10.06	9.77	10.73	16.3
Endogenous1	hsa-miR-29a-3p	MIMAT0000086	3586.51	3162.77	2240.16	3598.12	7506.08	11161.4	6573.98	3338.4	3452.45	2138.19
Endogenous1	hsa-miR-29b-3p	MIMAT0000100	22004.9	27472.5	13984.6	12436.6	53845.8	51732.2	25467.2	26678.7	24838.5	27918.3
Endogenous1	hsa-miR-29c-3p	MIMAT0000681	205.78	214.64	334.74	366.61	424.74	473.62	179.68	181.53	187.69	243.58
Endogenous1	hsa-miR-300	MIMAT0004903	4.7	3.55	3.9	4.99	7.26	7.52	7.91	5.7	9.65	8.58
Endogenous1	hsa-miR-301a-3p	MIMAT0000688	493.3	613.75	729.64	763.14	162.15	169.15	533.28	720.43	678.91	697.29
Endogenous1	hsa-miR-301b	MIMAT0004958	14.09	15.08	17.27	15.59	7.26	11.28	15.81	21.98	17.16	20.58
Endogenous1	hsa-miR-302a-3p	MIMAT0000684	14.09	7.1	7.8	7.48	16.94	10.02	7.91	4.07	13.94	14.58
Endogenous1	hsa-miR-302b-3p	MIMAT0000715	16.91	31.93	14.48	18.08	26.62	32.58	20.84	14.65	33.25	18.87
Endogenous1	hsa-miR-302c-3p	MIMAT0000717	9.4	11.53	3.9	5.61	8.47	3.76	6.47	6.51	9.65	6.86
Endogenous1	hsa-miR-302d-3p	MIMAT0000718	118.39	109.09	69.62	64.84	127.06	134.07	96.31	81.4	106.18	92.63
Endogenous1	hsa-miR-302e	MIMAT0005931	14.09	7.98	9.47	4.99	14.52	6.26	2.16	7.33	18.23	11.15
Endogenous1	hsa-miR-302f	MIMAT0005932	15.03	23.06	20.61	16.21	24.2	17.54	12.22	12.21	13.94	10.29
Endogenous1	hsa-miR-30a-5p	MIMAT0000087	39.46	45.23	76.86	94.77	93.18	116.53	76.18	60.24	79.37	54.03
Endogenous1	hsa-miR-30b-5p	MIMAT0000420	239.6	257.21	404.36	305.51	268.64	258.11	333.48	276.78	319.61	425.41
Endogenous1	hsa-miR-30c-5p	MIMAT0000244	57.32	51.44	54.03	72.32	44.77	50.12	91.28	68.38	75.08	60.04
Endogenous1	hsa-miR-30d-5p	MIMAT0000245	125.91	139.25	333.63	354.14	91.97	71.42	214.89	320.73	289.58	295.9
Endogenous1	hsa-miR-30e-5p	MIMAT0000692	155.04	131.26	154.28	163.35	78.65	71.42	286.76	280.85	290.65	282.18
Endogenous1	hsa-miR-3123	MIMAT0014985	5.64	7.98	2.78	1.87	7.26	3.76	4.31	5.7	9.65	9.43
Endogenous1	hsa-miR-3127-5p	MIMAT0014990	6.58	8.87	8.91	8.11	8.47	11.28	7.19	6.51	5.36	12.01
Endogenous1	hsa-miR-3131	MIMAT0014996	7.52	7.1	3.9	7.48	2.42	6.26	5.75	4.88	15.02	12.87
Endogenous1	hsa-miR-3136-5p	MIMAT0015003	10.34	6.21	5.57	6.86	10.89	12.53	9.34	4.88	15.02	4.29
Endogenous1	hsa-miR-3141	MIMAT0015010	11.28	13.3	5.57	6.86	8.47	16.29	4.31	8.14	12.87	7.72
Endogenous1	hsa-miR-3144-5p	MIMAT0015014	11.28	3.55	8.35	8.73	9.68	15.04	5.75	10.58	13.94	9.43
Endogenous1	hsa-miR-3147	MIMAT0015019	11.28	9.76	13.92	24.32	14.52	23.81	14.37	11.4	19.31	15.44
Endogenous1	hsa-miR-3151	MIMAT0015024	8.46	6.21	6.68	6.23	14.52	11.28	4.31	4.07	6.44	6
Endogenous1	hsa-miR-3154	MIMAT0015028	8.46	13.3	3.34	4.36	8.47	15.04	15.81	14.65	7.51	13.72
Endogenous1	hsa-miR-31-5p	MIMAT0000089	629.54	535.7	520.77	488.81	95.6	73.92	1027.03	904.4	771.14	759.9
Endogenous1	hsa-miR-3161	MIMAT0015035	5.64	15.96	8.35	11.22	20.57	20.05	9.34	6.51	12.87	17.15
Endogenous1	hsa-miR-3164	MIMAT0015038	4.7	7.98	7.24	4.99	6.05	10.02	2.87	3.26	7.51	7.72
Endogenous1	hsa-miR-3168	MIMAT0015043	17.85	7.1	7.8	11.22	15.73	21.3	12.22	7.33	19.31	9.43
Endogenous1	hsa-miR-3175	MIMAT0015052	9.4	11.53	9.47	11.85	13.31	10.02	7.91	11.4	21.45	10.29
Endogenous1	hsa-miR-3178	MIMAT0015055	9.4	7.1	5.01	8.11	3.63	12.53	7.19	4.07	9.65	3.43
Endogenous1	hsa-miR-3180	MIMAT0018178	14.09	18.63	9.47	11.85	15.73	15.04	13.66	10.58	21.45	13.72
Endogenous1	hsa-miR-3180-3p	MIMAT0015058	6.58	9.76	6.13	3.12	7.26	5.01	7.19	5.7	6.44	11.15
Endogenous1	hsa-miR-3180-5p	MIMAT0015057	11.28	15.96	11.7	7.48	13.31	22.55	17.25	13.84	13.94	9.43
Endogenous1	hsa-miR-3182	MIMAT0015062	23.49	18.63	15.6	14.96	29.04	36.34	25.87	23.61	32.18	27.45
Endogenous1	hsa-miR-3184-5p	MIMAT0015064	5.64	7.98	5.57	10.6	13.31	8.77	10.78	9.77	9.65	11.15
Endogenous1	hsa-miR-3185	MIMAT0015065	26.31	24.83	22.84	13.09	12.1	18.79	23.72	22.79	31.1	27.45
Endogenous1	hsa-miR-3187-3p	MIMAT0015069	20.67	16.85	10.58	12.47	33.88	25.06	14.37	17.91	23.6	13.72
Endogenous1	hsa-miR-3190-5p	MIMAT0015073	26.31	21.29	12.25	13.72	18.15	21.3	12.94	18.72	22.52	25.73
Endogenous1	hsa-miR-3192	MIMAT0015076	10.34	9.76	3.34	5.61	8.47	15.04	10.06	4.88	8.58	12.01
Endogenous1	hsa-miR-3195	MIMAT0015079	11.28	8.87	7.8	8.73	10.89	12.53	7.19	14.65	19.31	10.29
Endogenous1	hsa-miR-3196	MIMAT0015080	4.7	4.43	4.46	8.11	6.05	13.78	6.47	11.4	10.73	11.15
Endogenous1	hsa-miR-3200-3p	MIMAT0015085	26.31	25.72	11.14	12.47	6.05	2.51	23.72	30.12	30.03	23.16
Endogenous1	hsa-miR-320a	MIMAT0000510	31.95	44.35	12.81	12.47	26.62	27.57	46.72	31.75	45.05	36.88
Endogenous1	hsa-miR-320b	MIMAT0005792	4.7	4.43	2.23	3.12	6.05	2.51	5.75	4.07	8.58	9.43
Endogenous1	hsa-miR-320c	MIMAT0005793	1.88	4.43	3.9	3.74	6.05	8.77	5.03	5.7	6.44	3.43
Endogenous1	hsa-miR-320d	MIMAT0006764	9.4	16.85	5.57	9.98	7.26	15.04	9.34	13.84	17.16	5.15
Endogenous1	hsa-miR-320e	MIMAT0015072	112.75	130.38	53.47	38.03	130.69	117.78	89.12	87.92	84.73	70.33
Endogenous1	hsa-miR-323a-3p	MIMAT0000755	10.34	6.21	7.24	10.6	35.09	31.32	5.75	8.95	10.73	4.29
Endogenous1	hsa-miR-323a-5p	MIMAT0004696	13.15	9.76	5.57	9.35	22.99	16.29	15.81	12.21	18.23	12.87
Endogenous1	hsa-miR-323b-3p	MIMAT0015050	5.64	7.98	5.01	6.23	7.26	12.53	6.47	4.88	6.44	10.29
Endogenous1	hsa-miR-323b-5p	MIMAT0001630	10.34	13.3	12.81	10.6	14.52	25.06	12.22	13.84	15.02	11.15
Endogenous1	hsa-miR-324-3p	MIMAT0000762	12.22	7.98	7.24	11.22	4.84	3.76	9.34	3.26	9.65	9.43
Endogenous1	hsa-miR-324-5p	MIMAT0000761	1058.95	916.19	806.5	880.36	405.37	422.25	818.6	760.32	572.73	476.87
Endogenous1	hsa-miR-325	MIMAT0000771	8.46	12.42	5.01	5.61	16.94	12.53	11.5	6.51	18.23	12.01
Endogenous1	hsa-miR-32-5p	MIMAT0000090	546.86	572.07	770.3	760.03	497.34	473.62	352.88	426.56	379.67	502.6
Endogenous1	hsa-miR-326	MIMAT0000756	12.22	12.42	10.58	6.23	24.2	20.05	9.34	10.58	11.8	12.87
Endogenous1	hsa-miR-328	MIMAT0000752	8.46	10.64	8.91	6.86	16.94	18.79	15.09	13.02	15.02	15.44
Endogenous1	hsa-miR-329	MIMAT0001629	9.4	7.1	1.67	4.99	14.52	15.04	4.31	4.88	10.73	7.72
Endogenous1	hsa-miR-330-3p	MIMAT0000751	69.53	83.37	35.65	39.28	66.55	66.41	99.18	96.87	79.37	53.18
Endogenous1	hsa-miR-330-5p	MIMAT0004693	18.79	10.64	10.58	6.86	14.52	15.04	16.53	13.84	19.31	16.3
Endogenous1	hsa-miR-331-3p	MIMAT0000760	397.46	314.86	321.38	337.93	585.68	576.36	275.98	294.68	239.17	150.95
Endogenous1	hsa-miR-331-5p	MIMAT0004700	9.4	14.19	5.01	6.86	19.36	13.78	7.91	7.33	6.44	11.15
Endogenous1	hsa-miR-335-5p	MIMAT0000765	49.8	46.12	64.61	50.5	24.2	18.79	31.62	28.49	41.83	36.02
Endogenous1	hsa-miR-337-3p	MIMAT0000754	21.61	15.08	13.37	11.22	19.36	30.07	24.44	10.58	16.09	20.58
Endogenous1	hsa-miR-337-5p	MIMAT0004695	17.85	15.08	5.57	9.35	22.99	25.06	14.37	10.58	15.02	17.15
Endogenous1	hsa-miR-338-3p	MIMAT0000763	18.79	16.85	758.04	768.13	27.83	23.81	25.15	21.17	25.74	28.3
Endogenous1	hsa-miR-338-5p	MIMAT0004701	8.46	5.32	2.78	4.36	8.47	7.52	1.44	4.88	7.51	7.72
Endogenous1	hsa-miR-339-3p	MIMAT0004702	14.09	16.85	11.14	8.11	8.47	12.53	14.37	20.35	20.38	10.29
Endogenous1	hsa-miR-339-5p	MIMAT0000764	6.58	7.98	10.03	6.23	9.68	11.28	6.47	5.7	7.51	3.43
Endogenous1	hsa-miR-33a-5p	MIMAT0000091	54.5	39.91	104.71	101	114.96	96.48	40.97	40.7	40.76	52.32
Endogenous1	hsa-miR-33b-5p	MIMAT0003301	7.52	7.98	6.68	3.74	8.47	12.53	3.59	4.88	6.44	7.72
Endogenous1	hsa-miR-340-5p	MIMAT0004692	53.56	57.65	51.8	45.51	129.48	100.24	48.87	49.66	41.83	78.05
Endogenous1	hsa-miR-342-3p	MIMAT0000753	62.01	80.71	4.46	4.99	39.93	22.55	90.56	115.59	125.49	128.65
Endogenous1	hsa-miR-342-5p	MIMAT0004694	4.7	3.55	5.01	3.12	6.05	12.53	7.91	6.51	7.51	4.29
Endogenous1	hsa-miR-345-5p	MIMAT0000772	61.08	59.42	20.61	18.08	4.84	12.53	23	26.86	38.61	23.16
Endogenous1	hsa-miR-346	MIMAT0000773	12.22	7.98	6.68	5.61	8.47	12.53	13.66	7.33	16.09	13.72
Endogenous1	hsa-miR-34a-5p	MIMAT0000255	548.74	535.7	227.8	243.78	6.05	3.76	593.65	663.45	656.38	618.39
Endogenous1	hsa-miR-34b-3p	MIMAT0004676	2.82	2.66	3.9	5.61	1.21	2.51	4.31	2.44	8.58	10.29
Endogenous1	hsa-miR-34c-3p	MIMAT0004677	15.97	11.53	8.35	8.11	14.52	15.04	12.94	11.4	18.23	12.87
Endogenous1	hsa-miR-34c-5p	MIMAT0000686	8.46	7.1	4.46	1.25	8.47	11.28	3.59	4.07	12.87	12.01
Endogenous1	hsa-miR-3605-5p	MIMAT0017981	11.28	7.1	9.47	5.61	13.31	13.78	7.91	12.21	11.8	8.58
Endogenous1	hsa-miR-361-3p	MIMAT0004682	68.59	76.28	88	89.16	82.28	55.13	92.71	106.64	100.82	102.92
Endogenous1	hsa-miR-3614-5p	MIMAT0017992	8.46	5.32	2.78	4.36	4.84	12.53	5.75	7.33	4.29	8.58
Endogenous1	hsa-miR-361-5p	MIMAT0000703	267.79	269.62	458.39	498.16	683.69	611.44	235.73	253.98	264.91	292.47
Endogenous1	hsa-miR-362-3p	MIMAT0004683	73.29	74.5	14.48	19.33	36.3	46.36	64.68	68.38	77.22	78.05
Endogenous1	hsa-miR-362-5p	MIMAT0000705	36.65	53.22	33.98	29.93	59.29	47.61	30.19	61.87	49.34	66.9
Endogenous1	hsa-miR-363-3p	MIMAT0000707	0.94	0.89	0.56	0.62	1.21	1.25	0.72	0.81	1.07	0.86
Endogenous1	hsa-miR-365a-3p	MIMAT0000710	47.92	31.93	30.63	24.32	105.28	145.34	68.28	22.79	36.47	35.16
Endogenous1	hsa-miR-367-3p	MIMAT0000719	11.28	12.42	5.57	6.86	10.89	15.04	6.47	8.14	11.8	7.72
Endogenous1	hsa-miR-3676-3p	MIMAT0018100	21.61	31.04	18.38	16.83	15.73	12.53	18.69	21.17	22.52	15.44
Endogenous1	hsa-miR-3690	MIMAT0018119	48.86	35.48	18.38	22.45	24.2	40.09	35.22	30.12	60.06	34.31
Endogenous1	hsa-miR-369-3p	MIMAT0000721	14.09	7.98	6.68	6.23	6.05	10.02	2.16	6.51	20.38	7.72
Endogenous1	hsa-miR-369-5p	MIMAT0001621	9.4	2.66	4.46	8.11	6.05	13.78	8.62	10.58	6.44	7.72
Endogenous1	hsa-miR-370	MIMAT0000722	6.58	8.87	9.47	9.35	13.31	16.29	5.03	10.58	5.36	9.43
Endogenous1	hsa-miR-371a-3p	MIMAT0000723	60.14	47.89	33.98	33.67	61.71	68.91	41.68	46.4	65.42	36.88
Endogenous1	hsa-miR-371a-5p	MIMAT0004687	10.34	5.32	8.91	8.11	10.89	16.29	7.19	11.4	11.8	13.72
Endogenous1	hsa-miR-371b-3p	MIMAT0019893	5.64	2.66	2.23	3.12	7.26	3.76	6.47	3.26	4.29	12.87
Endogenous1	hsa-miR-371b-5p	MIMAT0019892	3.76	1.77	7.24	4.99	3.63	5.01	4.31	5.7	5.36	6.86
Endogenous1	hsa-miR-372	MIMAT0000724	19.73	7.98	10.58	6.86	12.1	21.3	9.34	8.14	9.65	12.01
Endogenous1	hsa-miR-373-3p	MIMAT0000726	8.46	9.76	7.8	8.73	10.89	15.04	8.62	4.07	8.58	12.01
Endogenous1	hsa-miR-374a-5p	MIMAT0000727	1583.25	1713.54	2918.55	2733.35	5031.48	4370.32	1030.62	1335.85	1219.46	1578.13
Endogenous1	hsa-miR-374b-5p	MIMAT0004955	247.12	200.44	562.55	567.37	433.21	420.99	198.36	205.14	238.1	205.84
Endogenous1	hsa-miR-374c-5p	MIMAT0018443	11.28	7.1	5.01	6.86	9.68	13.78	2.87	6.51	10.73	11.15
Endogenous1	hsa-miR-375	MIMAT0000728	17.85	19.51	141.47	157.74	4.84	6.26	58.21	27.68	50.41	34.31
Endogenous1	hsa-miR-376a-3p	MIMAT0000729	13.15	13.3	7.8	6.23	36.3	48.87	23.72	17.91	11.8	11.15
Endogenous1	hsa-miR-376b	MIMAT0002172	7.52	9.76	6.13	11.22	14.52	11.28	5.03	7.33	12.87	11.15
Endogenous1	hsa-miR-376c	MIMAT0000720	8.46	7.98	4.46	3.12	39.93	26.31	9.34	11.4	19.31	8.58
Endogenous1	hsa-miR-377-3p	MIMAT0000730	9.4	10.64	6.68	9.35	71.39	57.64	10.78	9.77	15.02	15.44
Endogenous1	hsa-miR-378a-3p+hsa-miR-378i	MIMAT0000732	327.93	382.26	203.85	193.9	842.21	750.52	259.45	364.69	334.63	318.2
Endogenous1	hsa-miR-378b	MIMAT0014999	10.34	9.76	3.34	5.61	9.68	12.53	10.78	9.77	13.94	12.01
Endogenous1	hsa-miR-378c	MIMAT0016847	14.09	9.76	8.91	9.98	7.26	17.54	9.34	3.26	7.51	8.58
Endogenous1	hsa-miR-378d	MIMAT0018926	10.34	6.21	5.57	3.74	7.26	11.28	4.31	3.26	10.73	11.15
Endogenous1	hsa-miR-378e	MIMAT0018927	129.67	94.9	67.95	54.24	90.76	137.83	132.24	79.78	164.1	102.92
Endogenous1	hsa-miR-378f	MIMAT0018932	15.03	11.53	9.47	9.35	14.52	16.29	8.62	11.4	22.52	14.58
Endogenous1	hsa-miR-378g	MIMAT0018937	50.74	59.42	28.96	43.02	158.52	102.74	47.43	55.36	60.06	75.48
Endogenous1	hsa-miR-378h	MIMAT0018984	7.52	12.42	5.57	9.98	9.68	12.53	7.19	10.58	19.31	7.72
Endogenous1	hsa-miR-379-5p	MIMAT0000733	17.85	20.4	15.04	8.11	58.08	72.67	21.56	21.17	13.94	18.01
Endogenous1	hsa-miR-380-3p	MIMAT0000735	2.82	3.55	2.78	1.87	3.63	7.52	3.59	5.7	8.58	6.86
Endogenous1	hsa-miR-381	MIMAT0000736	12.22	4.43	2.23	3.12	117.38	107.75	2.87	9.77	13.94	9.43
Endogenous1	hsa-miR-382-5p	MIMAT0000737	5.64	15.08	4.46	3.12	77.44	62.65	10.06	4.07	13.94	12.87
Endogenous1	hsa-miR-383	MIMAT0000738	9.4	6.21	4.46	8.73	12.1	10.02	6.47	6.51	12.87	13.72
Endogenous1	hsa-miR-384	MIMAT0001075	2.82	5.32	6.13	3.74	9.68	8.77	4.31	4.07	9.65	12.87
Endogenous1	hsa-miR-3928	MIMAT0018205	5.64	6.21	3.34	4.99	3.63	8.77	7.91	3.26	8.58	6
Endogenous1	hsa-miR-3934	MIMAT0018349	13.15	12.42	12.81	10.6	7.26	17.54	10.78	7.33	8.58	17.15
Endogenous1	hsa-miR-409-3p	MIMAT0001639	15.97	13.3	9.47	4.36	64.13	52.62	10.06	12.21	26.81	8.58
Endogenous1	hsa-miR-409-5p	MIMAT0001638	7.52	6.21	6.13	4.36	27.83	18.79	2.87	8.14	20.38	12.87
Endogenous1	hsa-miR-410	MIMAT0002171	11.28	7.98	6.13	9.98	18.15	3.76	7.91	2.44	7.51	6.86
Endogenous1	hsa-miR-411-5p	MIMAT0003329	12.22	9.76	10.03	10.6	71.39	70.17	12.22	7.33	16.09	9.43
Endogenous1	hsa-miR-412	MIMAT0002170	14.09	15.08	7.24	6.23	13.31	7.52	7.91	9.77	9.65	8.58
Endogenous1	hsa-miR-421	MIMAT0003339	53.56	68.29	135.9	151.51	73.81	65.15	16.53	24.42	38.61	27.45
Endogenous1	hsa-miR-422a	MIMAT0001339	15.03	15.96	6.13	7.48	16.94	20.05	14.37	6.51	13.94	14.58
Endogenous1	hsa-miR-423-3p	MIMAT0001340	133.43	94.9	90.79	86.04	130.69	141.58	143.02	118.04	121.19	115.79
Endogenous1	hsa-miR-423-5p	MIMAT0004748	124.97	109.98	93.57	67.96	147.63	220.52	152.37	126.99	165.17	142.37
Endogenous1	hsa-miR-424-5p	MIMAT0001341	24.43	23.06	6.13	4.36	93.18	95.22	25.87	29.31	27.89	23.16
Endogenous1	hsa-miR-425-5p	MIMAT0003393	295.04	234.15	298.54	306.13	45.98	55.13	481.53	467.26	352.86	324.2
Endogenous1	hsa-miR-4284	MIMAT0016915	16.91	22.17	8.35	9.35	12.1	20.05	13.66	19.54	15.02	9.43
Endogenous1	hsa-miR-4286	MIMAT0016916	104.3	75.39	62.38	66.09	26.62	33.83	94.87	68.38	80.44	73.76
Endogenous1	hsa-miR-429	MIMAT0001536	229.27	270.51	1786.78	1323.03	8.47	15.04	250.11	204.33	152.3	176.68
Endogenous1	hsa-miR-431-5p	MIMAT0001625	1.88	6.21	2.78	2.49	3.63	3.76	4.31	2.44	3.22	10.29
Endogenous1	hsa-miR-432-5p	MIMAT0002814	4.7	8.87	2.23	3.12	7.26	7.52	4.31	5.7	11.8	3.43
Endogenous1	hsa-miR-433	MIMAT0001627	8.46	6.21	3.9	6.23	6.05	3.76	0.72	6.51	6.44	10.29
Endogenous1	hsa-miR-4421	MIMAT0018934	19.73	11.53	11.7	9.98	7.26	10.02	12.22	20.35	30.03	20.58
Endogenous1	hsa-miR-4425	MIMAT0018940	15.03	15.08	8.91	7.48	9.68	11.28	12.94	10.58	13.94	14.58
Endogenous1	hsa-miR-4431	MIMAT0018947	12.22	14.19	7.8	7.48	8.47	15.04	10.06	11.4	8.58	8.58
Endogenous1	hsa-miR-4435	MIMAT0018951	12.22	6.21	3.9	4.36	3.63	11.28	7.91	9.77	8.58	6.86
Endogenous1	hsa-miR-4443	MIMAT0018961	0.94	0.89	21.17	44.89	166.99	101.49	0.72	8.95	34.32	35.16
Endogenous1	hsa-miR-4448	MIMAT0018967	16.91	12.42	11.14	8.11	10.89	8.77	10.78	8.95	10.73	17.15
Endogenous1	hsa-miR-4451	MIMAT0018973	15.97	21.29	12.25	6.23	18.15	28.82	30.19	14.65	22.52	28.3
Endogenous1	hsa-miR-4454	MIMAT0018976	6471.14	9327.78	12174.4	29477	20798.7	16095.5	9542.22	7984.16	9118.58	9195.16
Endogenous1	hsa-miR-4455	MIMAT0018977	29.13	32.82	26.73	38.03	18.15	18.79	22.28	23.61	28.96	29.16
Endogenous1	hsa-miR-4458	MIMAT0018980	14.09	17.74	8.91	9.35	10.89	15.04	12.22	17.91	18.23	10.29
Endogenous1	hsa-miR-4461	MIMAT0018983	7.52	8.87	3.9	6.23	4.84	13.78	9.34	8.95	6.44	17.15
Endogenous1	hsa-miR-448	MIMAT0001532	13.15	18.63	6.68	6.86	15.73	10.02	14.37	9.77	16.09	16.3
Endogenous1	hsa-miR-4484	MIMAT0019018	15.97	12.42	5.01	8.11	25.41	22.55	9.34	11.4	18.23	21.44
Endogenous1	hsa-miR-4485	MIMAT0019019	11.28	6.21	5.01	7.48	3.63	6.26	7.19	12.21	8.58	12.01
Endogenous1	hsa-miR-4488	MIMAT0019022	46.04	49.67	11.14	5.61	6.05	8.77	63.25	50.47	94.38	96.06
Endogenous1	hsa-miR-449a	MIMAT0001541	9.4	17.74	6.68	5.61	10.89	8.77	11.5	6.51	16.09	14.58
Endogenous1	hsa-miR-449b-5p	MIMAT0003327	2.82	2.66	4.46	1.87	6.05	3.76	2.87	3.26	9.65	6.86
Endogenous1	hsa-miR-449c-5p	MIMAT0010251	12.22	16.85	6.68	6.23	13.31	18.79	10.06	9.77	17.16	12.87
Endogenous1	hsa-miR-4508	MIMAT0019045	5.64	5.32	3.9	5.61	3.63	3.76	3.59	1.63	5.36	6.86
Endogenous1	hsa-miR-450a-5p	MIMAT0001545	71.41	67.41	13.37	19.33	624.4	531.25	49.59	59.43	82.58	73.76
Endogenous1	hsa-miR-450b-3p	MIMAT0004910	18.79	9.76	7.8	8.11	16.94	27.57	10.06	5.7	17.16	18.87
Endogenous1	hsa-miR-450b-5p	MIMAT0004909	16.91	31.04	8.35	14.96	110.12	75.18	12.22	13.02	18.23	17.15
Endogenous1	hsa-miR-4516	MIMAT0019053	5.64	5.32	5.01	4.99	6.05	7.52	31.62	22.79	22.52	27.45
Endogenous1	hsa-miR-451a	MIMAT0001631	8.46	4.43	2.78	4.99	8.47	8.77	2.87	1.63	9.65	9.43
Endogenous1	hsa-miR-4521	MIMAT0019058	0.94	1.77	2.78	3.12	1.21	6.26	5.03	3.26	8.58	6.86
Endogenous1	hsa-miR-452-5p	MIMAT0001635	12.22	7.1	20.05	21.2	9.68	16.29	7.91	6.51	10.73	7.72
Endogenous1	hsa-miR-4531	MIMAT0019070	13.15	10.64	13.92	11.85	19.36	10.02	11.5	11.4	18.23	5.15
Endogenous1	hsa-miR-4532	MIMAT0019071	9.4	8.87	3.9	6.23	6.05	3.76	5.75	4.88	17.16	12.01
Endogenous1	hsa-miR-454-3p	MIMAT0003885	45.1	34.59	88	82.3	25.41	25.06	69	64.31	51.48	71.19
Endogenous1	hsa-miR-455-3p	MIMAT0004784	76.11	62.97	93.02	72.95	15.73	40.09	40.25	30.12	53.63	40.31
Endogenous1	hsa-miR-455-5p	MIMAT0003150	24.43	42.57	38.43	44.89	14.52	21.3	39.53	48.84	26.81	57.46
Endogenous1	hsa-miR-4647	MIMAT0019709	7.52	8.87	2.23	6.23	6.05	10.02	6.47	4.88	11.8	7.72
Endogenous1	hsa-miR-4741	MIMAT0019871	6.58	7.98	5.01	3.74	4.84	10.02	5.75	4.07	13.94	12.87
Endogenous1	hsa-miR-4792	MIMAT0019964	10.34	15.08	7.24	9.35	9.68	2.51	6.47	9.77	10.73	12.87
Endogenous1	hsa-miR-483-3p	MIMAT0002173	48.86	39.02	25.62	19.95	22.99	22.55	30.19	40.7	46.12	41.17
Endogenous1	hsa-miR-483-5p	MIMAT0004761	9.4	9.76	10.03	6.86	7.26	7.52	8.62	11.4	5.36	6
Endogenous1	hsa-miR-484	MIMAT0002174	39.46	50.55	45.12	34.29	45.98	53.88	40.97	33.38	46.12	30.02
Endogenous1	hsa-miR-485-3p	MIMAT0002176	15.03	7.1	8.35	3.74	14.52	13.78	7.91	10.58	8.58	10.29
Endogenous1	hsa-miR-485-5p	MIMAT0002175	15.97	10.64	5.57	7.48	15.73	8.77	10.78	9.77	12.87	10.29
Endogenous1	hsa-miR-486-3p	MIMAT0004762	17.85	18.63	3.34	7.48	6.05	22.55	6.47	12.21	12.87	19.73
Endogenous1	hsa-miR-487a	MIMAT0002178	16.91	11.53	6.68	8.73	20.57	17.54	7.19	7.33	19.31	12.01
Endogenous1	hsa-miR-487b	MIMAT0003180	10.34	13.3	5.01	5.61	42.35	46.36	7.19	8.95	10.73	20.58
Endogenous1	hsa-miR-488-3p	MIMAT0004763	10.34	9.76	9.47	3.74	10.89	6.26	6.47	9.77	8.58	6.86
Endogenous1	hsa-miR-489	MIMAT0002805	44.16	39.91	23.39	27.43	44.77	47.61	42.4	34.19	56.84	48.89
Endogenous1	hsa-miR-490-3p	MIMAT0002806	3.76	8.87	6.13	7.48	14.52	15.04	0.72	3.26	11.8	6.86
Endogenous1	hsa-miR-490-5p	MIMAT0004764	3.76	8.87	7.24	4.99	1.21	6.26	8.62	6.51	8.58	9.43
Endogenous1	hsa-miR-491-3p	MIMAT0004765	6.58	5.32	3.34	6.86	10.89	7.52	6.47	5.7	7.51	6.86
Endogenous1	hsa-miR-491-5p	MIMAT0002807	18.79	23.95	13.92	23.69	16.94	32.58	20.84	26.86	26.81	28.3
Endogenous1	hsa-miR-492	MIMAT0002812	5.64	6.21	4.46	9.98	12.1	8.77	7.91	8.14	8.58	12.01
Endogenous1	hsa-miR-493-3p	MIMAT0003161	10.34	7.1	8.91	7.48	10.89	11.28	4.31	8.14	7.51	4.29
Endogenous1	hsa-miR-494	MIMAT0002816	52.62	60.31	19.49	19.95	73.81	68.91	46	48.84	49.34	41.17
Endogenous1	hsa-miR-495	MIMAT0002817	15.03	16.85	10.58	8.73	33.88	28.82	10.78	8.95	25.74	19.73
Endogenous1	hsa-miR-496	MIMAT0002818	9.4	10.64	6.68	9.98	13.31	17.54	15.81	10.58	12.87	6.86
Endogenous1	hsa-miR-497-5p	MIMAT0002820	14.09	15.08	5.57	5.61	9.68	11.28	26.59	17.09	20.38	15.44
Endogenous1	hsa-miR-498	MIMAT0002824	16.91	18.63	7.24	14.34	20.57	21.3	12.94	15.47	24.67	16.3
Endogenous1	hsa-miR-499a-3p	MIMAT0004772	2.82	7.98	6.13	2.49	10.89	12.53	6.47	4.88	4.29	12.87
Endogenous1	hsa-miR-499a-5p	MIMAT0002870	17.85	9.76	10.58	9.35	33.88	23.81	12.94	4.07	19.31	41.17
Endogenous1	hsa-miR-499b-3p	MIMAT0019898	1.88	5.32	1.67	2.49	1.21	2.51	2.87	4.07	9.65	6.86
Endogenous1	hsa-miR-499b-5p	MIMAT0019897	2.82	0.89	2.78	1.25	1.21	2.51	0.72	1.63	6.44	2.57
Endogenous1	hsa-miR-500a-5p+hsa-miR-501-5p	MIMAT0004773	38.52	54.1	27.85	36.16	50.82	56.38	42.4	65.12	56.84	54.03
Endogenous1	hsa-miR-500b	MIMAT0016925	9.4	10.64	10.03	3.74	15.73	12.53	7.19	8.95	7.51	10.29
Endogenous1	hsa-miR-501-3p	MIMAT0004774	5.64	15.08	7.8	6.86	12.1	18.79	8.62	9.77	11.8	12.87
Endogenous1	hsa-miR-502-3p	MIMAT0004775	6.58	7.1	3.34	4.99	4.84	2.51	5.03	2.44	6.44	5.15
Endogenous1	hsa-miR-502-5p	MIMAT0002873	12.22	8.87	3.34	3.12	9.68	7.52	12.94	8.95	11.8	7.72
Endogenous1	hsa-miR-503	MIMAT0002874	36.65	45.23	4.46	4.36	393.27	313.24	27.31	48.03	37.54	48.89
Endogenous1	hsa-miR-504	MIMAT0002875	14.09	7.98	7.24	11.22	12.1	13.78	11.5	13.02	15.02	11.15
Endogenous1	hsa-miR-505-3p	MIMAT0002876	59.2	55.88	13.37	13.09	65.34	62.65	66.84	78.96	67.57	83.19
Endogenous1	hsa-miR-506-3p	MIMAT0002878	8.46	7.1	6.13	4.99	12.1	8.77	4.31	3.26	10.73	7.72
Endogenous1	hsa-miR-507	MIMAT0002879	8.46	3.55	6.13	6.86	10.89	16.29	5.03	7.33	9.65	11.15
Endogenous1	hsa-miR-508-3p	MIMAT0002880	2.82	9.76	2.78	3.74	9.68	5.01	2.87	5.7	6.44	6
Endogenous1	hsa-miR-508-5p	MIMAT0004778	5.64	6.21	3.34	3.74	6.05	6.26	8.62	2.44	7.51	3.43
Endogenous1	hsa-miR-509-3-5p	MIMAT0004975	15.03	5.32	3.9	6.86	15.73	16.29	5.03	6.51	11.8	9.43
Endogenous1	hsa-miR-509-3p	MIMAT0002881	7.52	13.3	6.68	6.23	16.94	20.05	9.34	13.02	16.09	17.15
Endogenous1	hsa-miR-509-5p	MIMAT0004779	3.76	7.1	8.35	4.99	10.89	8.77	5.75	9.77	7.51	5.15
Endogenous1	hsa-miR-510	MIMAT0002882	18.79	12.42	7.8	7.48	13.31	11.28	5.03	15.47	26.81	15.44
Endogenous1	hsa-miR-511	MIMAT0002808	9.4	0.89	2.78	3.12	3.63	3.76	6.47	8.14	10.73	12.87
Endogenous1	hsa-miR-512-3p	MIMAT0002823	15.97	19.51	7.24	16.21	20.57	20.05	7.91	15.47	24.67	13.72
Endogenous1	hsa-miR-512-5p	MIMAT0002822	23.49	23.06	13.37	22.45	26.62	36.34	23.72	15.47	25.74	22.3
Endogenous1	hsa-miR-513a-3p	MIMAT0004777	6.58	7.1	2.23	4.36	12.1	6.26	10.78	6.51	9.65	10.29
Endogenous1	hsa-miR-513a-5p	MIMAT0002877	7.52	10.64	3.34	6.23	6.05	6.26	10.06	6.51	17.16	8.58
Endogenous1	hsa-miR-513b	MIMAT0005788	7.52	0.89	4.46	1.87	2.42	10.02	2.87	3.26	10.73	3.43
Endogenous1	hsa-miR-513c-5p	MIMAT0005789	6.58	6.21	5.01	6.23	12.1	17.54	7.19	6.51	10.73	12.01
Endogenous1	hsa-miR-514a-3p	MIMAT0002883	4.7	3.55	0.56	2.49	2.42	3.76	5.03	5.7	6.44	3.43
Endogenous1	hsa-miR-514b-3p	MIMAT0015088	13.15	19.51	8.91	11.22	19.36	13.78	11.5	13.84	18.23	11.15
Endogenous1	hsa-miR-514b-5p	MIMAT0015087	93.02	49.67	40.1	41.15	52.03	96.48	69.71	70.82	68.64	54.89
Endogenous1	hsa-miR-515-3p	MIMAT0002827	14.09	11.53	8.35	8.11	10.89	17.54	10.78	10.58	9.65	10.29
Endogenous1	hsa-miR-515-5p	MIMAT0002826	11.28	8.87	5.01	7.48	10.89	5.01	9.34	3.26	10.73	20.58
Endogenous1	hsa-miR-516a-3p	MIMAT0006778	21.61	14.19	6.13	7.48	10.89	16.29	17.25	13.02	18.23	11.15
Endogenous1	hsa-miR-516a-5p	MIMAT0004770	2.82	4.43	3.34	1.87	12.1	10.02	7.19	4.07	7.51	8.58
Endogenous1	hsa-miR-516b-5p	MIMAT0002859	10.34	9.76	6.13	5.61	2.42	17.54	5.75	13.84	16.09	13.72
Endogenous1	hsa-miR-517a-3p	MIMAT0002852	8.46	7.98	5.57	6.86	9.68	8.77	5.03	4.07	20.38	15.44
Endogenous1	hsa-miR-517b-3p	MIMAT0002857	3.76	7.98	3.34	6.23	6.05	3.76	2.16	0.81	6.44	5.15
Endogenous1	hsa-miR-517c-3p+hsa-miR-519a-3p	MIMAT0002866	13.15	11.53	12.25	16.21	15.73	18.79	7.91	11.4	7.51	12.87
Endogenous1	hsa-miR-518a-3p	MIMAT0002863	15.03	11.53	6.68	13.09	12.1	12.53	10.06	8.14	18.23	12.01
Endogenous1	hsa-miR-518b	MIMAT0002844	17.85	18.63	6.13	6.86	19.36	21.3	23.72	24.42	19.31	17.15
Endogenous1	hsa-miR-518c-3p	MIMAT0002848	11.28	10.64	6.13	6.23	14.52	7.52	9.34	9.77	16.09	15.44
Endogenous1	hsa-miR-518d-3p	MIMAT0002864	12.22	8.87	8.35	14.96	9.68	12.53	5.03	9.77	16.09	12.87
Endogenous1	hsa-miR-518e-3p	MIMAT0002861	9.4	5.32	2.78	5.61	8.47	12.53	4.31	5.7	9.65	6.86
Endogenous1	hsa-miR-518f-3p	MIMAT0002842	7.52	4.43	6.13	3.74	14.52	13.78	8.62	8.14	9.65	6.86
Endogenous1	hsa-miR-519b-3p	MIMAT0002837	4.7	5.32	7.8	4.36	9.68	7.52	4.31	5.7	11.8	10.29
Endogenous1	hsa-miR-519b-5p+hsa-miR-519c-5p	MIMAT0005454	4.7	6.21	1.11	3.12	3.63	5.01	7.19	2.44	10.73	12.01
Endogenous1	hsa-miR-519c-3p	MIMAT0002832	14.09	13.3	12.25	8.73	26.62	22.55	11.5	4.88	13.94	15.44
Endogenous1	hsa-miR-519d	MIMAT0002853	33.83	32.82	12.25	13.72	39.93	42.6	14.37	21.98	24.67	19.73
Endogenous1	hsa-miR-519e-3p	MIMAT0002829	8.46	6.21	7.8	13.72	16.94	10.02	5.75	10.58	12.87	8.58
Endogenous1	hsa-miR-520a-3p	MIMAT0002834	8.46	7.98	8.91	6.23	13.31	17.54	7.19	4.88	13.94	8.58
Endogenous1	hsa-miR-520a-5p	MIMAT0002833	17.85	10.64	6.68	12.47	15.73	22.55	10.78	8.95	17.16	17.15
Endogenous1	hsa-miR-520b	MIMAT0002843	16.91	14.19	6.13	11.22	10.89	26.31	25.87	13.02	22.52	14.58
Endogenous1	hsa-miR-520c-3p	MIMAT0002846	7.52	8.87	3.9	8.73	6.05	8.77	7.19	7.33	6.44	10.29
Endogenous1	hsa-miR-520d-3p	MIMAT0002856	2.82	8.87	6.13	3.12	2.42	8.77	5.03	4.88	6.44	9.43
Endogenous1	hsa-miR-520d-5p+hsa-miR-518a-5p+hsa-miR-527	MIMAT0002855	9.4	6.21	10.03	7.48	10.89	11.28	20.84	8.14	13.94	15.44
Endogenous1	hsa-miR-520e	MIMAT0002825	3.76	8.87	6.68	8.73	15.73	7.52	6.47	8.95	10.73	8.58
Endogenous1	hsa-miR-520f	MIMAT0002830	15.97	13.3	9.47	7.48	18.15	12.53	12.94	9.77	17.16	18.01
Endogenous1	hsa-miR-520g	MIMAT0002858	1.88	6.21	2.78	2.49	4.84	6.26	7.19	3.26	6.44	3.43
Endogenous1	hsa-miR-520h	MIMAT0002867	13.15	17.74	12.81	12.47	20.57	26.31	20.84	21.17	27.89	17.15
Endogenous1	hsa-miR-521	MIMAT0002854	3.76	5.32	9.47	6.23	10.89	11.28	6.47	8.14	7.51	7.72
Endogenous1	hsa-miR-522-3p	MIMAT0002868	11.28	7.98	3.9	4.99	15.73	5.01	6.47	4.07	10.73	3.43
Endogenous1	hsa-miR-523-3p	MIMAT0002840	5.64	7.98	5.57	3.12	3.63	8.77	7.19	6.51	17.16	3.43
Endogenous1	hsa-miR-524-3p	MIMAT0002850	12.22	15.08	13.92	17.46	12.1	22.55	13.66	19.54	23.6	20.58
Endogenous1	hsa-miR-524-5p	MIMAT0002849	10.34	8.87	5.57	4.99	8.47	5.01	6.47	4.07	7.51	6.86
Endogenous1	hsa-miR-525-3p	MIMAT0002839	3.76	5.32	7.8	9.98	7.26	11.28	3.59	3.26	5.36	4.29
Endogenous1	hsa-miR-525-5p	MIMAT0002838	6.58	9.76	5.57	12.47	3.63	6.26	5.75	13.84	6.44	14.58
Endogenous1	hsa-miR-526a+hsa-miR-520c-5p+hsa-miR-518d-5p	MIMAT0002845	12.22	23.95	8.35	9.35	6.05	10.02	10.06	13.84	23.6	18.87
Endogenous1	hsa-miR-526b-5p	MIMAT0002835	6.58	7.1	8.35	8.11	12.1	7.52	6.47	11.4	11.8	6.86
Endogenous1	hsa-miR-532-3p	MIMAT0004780	16.91	21.29	10.03	9.98	18.15	23.81	30.19	17.09	23.6	19.73
Endogenous1	hsa-miR-532-5p	MIMAT0002888	169.13	156.99	64.05	70.45	130.69	141.58	209.86	169.32	105.11	85.77
Endogenous1	hsa-miR-539-5p	MIMAT0003163	7.52	5.32	7.24	8.11	7.26	13.78	9.34	6.51	20.38	1.72
Endogenous1	hsa-miR-541-3p	MIMAT0004920	14.09	19.51	10.03	13.09	19.36	12.53	12.22	18.72	19.31	6.86
Endogenous1	hsa-miR-542-3p	MIMAT0003389	24.43	26.61	8.91	13.72	66.55	90.21	24.44	19.54	31.1	22.3
Endogenous1	hsa-miR-542-5p	MIMAT0003340	10.34	13.3	10.58	11.22	8.47	25.06	12.22	9.77	18.23	14.58
Endogenous1	hsa-miR-543	MIMAT0004954	3.76	14.19	0.56	1.87	26.62	32.58	10.78	13.84	17.16	14.58
Endogenous1	hsa-miR-544a	MIMAT0003164	14.09	11.53	11.14	6.86	29.04	26.31	17.97	14.65	22.52	17.15
Endogenous1	hsa-miR-544b	MIMAT0015004	5.64	6.21	1.11	3.74	2.42	2.51	5.75	0.81	8.58	3.43
Endogenous1	hsa-miR-545-3p	MIMAT0003165	2.82	12.42	0.56	8.73	1.21	3.76	4.31	6.51	11.8	13.72
Endogenous1	hsa-miR-548a-3p	MIMAT0003251	6.58	7.1	2.23	7.48	6.05	6.26	5.03	8.14	12.87	6
Endogenous1	hsa-miR-548a-5p	MIMAT0004803	38.52	26.61	11.7	13.72	21.78	22.55	30.9	10.58	34.32	19.73
Endogenous1	hsa-miR-548aa	MIMAT0018447	93.02	86.92	28.96	28.06	16.94	53.88	81.93	51.28	42.9	36.88
Endogenous1	hsa-miR-548ab	MIMAT0018928	10.34	7.98	5.57	4.99	3.63	11.28	7.19	8.95	11.8	4.29
Endogenous1	hsa-miR-548ac	MIMAT0018938	7.52	5.32	5.57	1.87	4.84	1.25	5.03	4.88	7.51	4.29
Endogenous1	hsa-miR-548ad	MIMAT0018946	30.07	26.61	11.7	7.48	21.78	30.07	29.47	36.63	41.83	34.31
Endogenous1	hsa-miR-548ae	MIMAT0018954	9.4	7.1	9.47	7.48	6.05	8.77	1.44	0.81	4.29	6
Endogenous1	hsa-miR-548ag	MIMAT0018969	6.58	12.42	0.56	6.86	10.89	8.77	4.31	6.51	17.16	5.15
Endogenous1	hsa-miR-548ah-5p	MIMAT0018972	10.34	6.21	5.57	9.98	31.46	7.52	10.78	15.47	27.89	30.02
Endogenous1	hsa-miR-548ai	MIMAT0018989	20.67	16.85	13.37	16.83	27.83	30.07	37.37	17.09	36.47	24.87
Endogenous1	hsa-miR-548aj-3p	MIMAT0018990	5.64	7.1	7.24	5.61	16.94	12.53	8.62	4.88	11.8	24.01
Endogenous1	hsa-miR-548ak	MIMAT0019013	10.34	11.53	3.9	3.12	13.31	6.26	8.62	9.77	8.58	13.72
Endogenous1	hsa-miR-548al	MIMAT0019024	7.52	9.76	4.46	7.48	18.15	11.28	7.91	8.95	26.81	22.3
Endogenous1	hsa-miR-548am-3p	MIMAT0019076	15.97	7.98	6.68	11.22	13.31	16.29	13.66	13.84	15.02	20.58
Endogenous1	hsa-miR-548an	MIMAT0019079	15.97	18.63	12.81	7.48	19.36	13.78	10.06	8.14	15.02	6.86
Endogenous1	hsa-miR-548b-3p	MIMAT0003254	29.13	36.36	6.68	6.23	7.26	8.77	17.97	28.49	31.1	20.58
Endogenous1	hsa-miR-548b-5p	MIMAT0004798	3.76	3.55	2.78	2.49	6.05	5.01	5.03	0.81	3.22	6.86
Endogenous1	hsa-miR-548c-3p	MIMAT0003285	21.61	14.19	10.03	10.6	16.94	20.05	15.81	14.65	17.16	11.15
Endogenous1	hsa-miR-548c-5p	MIMAT0004806	20.67	28.38	11.7	14.96	27.83	30.07	19.4	17.91	26.81	27.45
Endogenous1	hsa-miR-548d-3p	MIMAT0003323	102.42	128.6	122.53	109.11	22.99	21.3	52.47	35	41.83	32.59
Endogenous1	hsa-miR-548d-5p	MIMAT0004812	41.34	35.48	47.34	65.47	2.42	2.51	26.59	20.35	19.31	17.15
Endogenous1	hsa-miR-548e	MIMAT0005874	7.52	6.21	8.35	6.23	4.84	8.77	10.78	5.7	9.65	8.58
Endogenous1	hsa-miR-548f	MIMAT0005895	11.28	6.21	9.47	8.73	15.73	16.29	2.87	5.7	4.29	3.43
Endogenous1	hsa-miR-548g-3p	MIMAT0005912	14.09	7.98	6.68	1.87	14.52	13.78	11.5	7.33	8.58	18.01
Endogenous1	hsa-miR-548h-5p	MIMAT0005928	1.88	4.43	0.56	1.25	1.21	3.76	2.87	3.26	4.29	6.86
Endogenous1	hsa-miR-548i	MIMAT0005935	5.64	7.1	3.34	8.73	13.31	6.26	4.31	8.95	17.16	7.72
Endogenous1	hsa-miR-548j	MIMAT0005875	6.58	6.21	6.13	3.74	1.21	6.26	8.62	6.51	11.8	11.15
Endogenous1	hsa-miR-548k	MIMAT0005882	19.73	13.3	17.82	21.82	13.31	6.26	13.66	11.4	24.67	20.58
Endogenous1	hsa-miR-548l	MIMAT0005889	7.52	15.08	6.68	4.99	7.26	6.26	5.03	7.33	8.58	8.58
Endogenous1	hsa-miR-548m	MIMAT0005917	15.03	11.53	5.01	6.23	9.68	18.79	10.78	8.95	15.02	12.87
Endogenous1	hsa-miR-548n	MIMAT0005916	9.4	15.96	13.92	11.85	8.47	16.29	21.56	10.58	15.02	14.58
Endogenous1	hsa-miR-548o-3p	MIMAT0005919	6.58	4.43	12.81	4.99	2.42	3.76	2.87	4.88	6.44	6
Endogenous1	hsa-miR-548p	MIMAT0005934	19.73	20.4	12.25	11.22	13.31	17.54	15.81	13.84	24.67	16.3
Endogenous1	hsa-miR-548q	MIMAT0011163	6.58	16.85	8.35	8.11	18.15	20.05	17.25	11.4	8.58	12.87
Endogenous1	hsa-miR-548s	MIMAT0014987	1.88	8.87	5.01	4.36	3.63	3.76	8.62	6.51	3.22	11.15
Endogenous1	hsa-miR-548t-5p	MIMAT0015009	20.67	39.91	11.14	9.98	10.89	10.02	13.66	13.84	19.31	19.73
Endogenous1	hsa-miR-548u	MIMAT0015013	6.58	7.1	1.67	1.87	12.1	10.02	3.59	6.51	9.65	6.86
Endogenous1	hsa-miR-548v	MIMAT0015020	15.03	31.93	10.03	9.98	7.26	16.29	17.97	17.09	27.89	24.87
Endogenous1	hsa-miR-548w	MIMAT0015060	8.46	4.43	1.67	8.73	6.05	5.01	2.87	3.26	6.44	12.01
Endogenous1	hsa-miR-548x-3p	MIMAT0015081	13.15	21.29	13.92	5.61	42.35	22.55	17.25	17.91	34.32	54.89
Endogenous1	hsa-miR-548y	MIMAT0018354	9.4	15.08	10.03	5.61	16.94	16.29	11.5	12.21	19.31	17.15
Endogenous1	hsa-miR-548z	MIMAT0018446	21.61	15.08	6.13	3.74	10.89	13.78	8.62	4.07	10.73	12.01
Endogenous1	hsa-miR-549	MIMAT0003333	0.94	0.89	0.56	0.62	1.21	1.25	0.72	0.81	1.07	0.86
Endogenous1	hsa-miR-550a-5p	MIMAT0004800	32.89	25.72	17.82	17.46	15.73	17.54	11.5	12.21	20.38	16.3
Endogenous1	hsa-miR-550b-3p	MIMAT0018445	13.15	16.85	11.7	18.08	13.31	22.55	17.97	11.4	25.74	14.58
Endogenous1	hsa-miR-551a	MIMAT0003214	23.49	31.04	8.35	9.35	1.21	5.01	19.4	18.72	32.18	31.73
Endogenous1	hsa-miR-551b-3p	MIMAT0003233	28.19	25.72	2.23	5.61	2.42	6.26	15.81	28.49	32.18	22.3
Endogenous1	hsa-miR-552	MIMAT0003215	13.15	23.06	23.39	28.68	22.99	22.55	14.37	13.02	18.23	21.44
Endogenous1	hsa-miR-553	MIMAT0003216	5.64	10.64	5.01	4.36	16.94	5.01	7.19	6.51	16.09	22.3
Endogenous1	hsa-miR-554	MIMAT0003217	4.7	9.76	3.34	3.12	13.31	8.77	10.78	3.26	9.65	5.15
Endogenous1	hsa-miR-555	MIMAT0003219	12.22	17.74	3.34	9.35	13.31	12.53	10.06	4.88	12.87	11.15
Endogenous1	hsa-miR-556-3p	MIMAT0004793	6.58	6.21	1.11	3.12	7.26	3.76	2.16	4.07	6.44	6
Endogenous1	hsa-miR-556-5p	MIMAT0003220	9.4	4.43	3.9	3.12	2.42	6.26	3.59	2.44	3.22	3.43
Endogenous1	hsa-miR-557	MIMAT0003221	12.22	8.87	0.56	6.86	1.21	6.26	2.16	4.88	4.29	5.15
Endogenous1	hsa-miR-558	MIMAT0003222	8.46	4.43	2.23	0.62	1.21	3.76	4.31	4.07	10.73	6
Endogenous1	hsa-miR-559	MIMAT0003223	6.58	10.64	7.24	9.98	13.31	20.05	10.06	7.33	11.8	9.43
Endogenous1	hsa-miR-561-3p	MIMAT0003225	5.64	4.43	1.11	3.12	3.63	3.76	4.31	3.26	9.65	8.58
Endogenous1	hsa-miR-562	MIMAT0003226	14.09	14.19	6.13	5.61	15.73	18.79	11.5	8.95	21.45	10.29
Endogenous1	hsa-miR-563	MIMAT0003227	21.61	19.51	11.14	6.86	21.78	13.78	13.66	10.58	15.02	12.87
Endogenous1	hsa-miR-564	MIMAT0003228	7.52	3.55	4.46	4.36	1.21	3.76	7.19	4.88	16.09	5.15
Endogenous1	hsa-miR-566	MIMAT0003230	13.15	10.64	1.67	4.99	10.89	8.77	7.19	10.58	16.09	8.58
Endogenous1	hsa-miR-567	MIMAT0003231	7.52	4.43	5.01	3.74	8.47	5.01	5.03	8.14	17.16	6
Endogenous1	hsa-miR-568	MIMAT0003232	8.46	7.1	2.23	6.86	12.1	8.77	7.91	5.7	5.36	7.72
Endogenous1	hsa-miR-569	MIMAT0003234	5.64	5.32	10.03	5.61	4.84	1.25	2.87	4.88	13.94	6
Endogenous1	hsa-miR-570-3p	MIMAT0003235	36.65	29.27	26.18	23.07	32.67	33.83	71.15	29.31	42.9	19.73
Endogenous1	hsa-miR-571	MIMAT0003236	11.28	10.64	5.57	8.11	10.89	17.54	7.19	11.4	13.94	12.87
Endogenous1	hsa-miR-572	MIMAT0003237	3.76	5.32	3.34	3.12	2.42	3.76	2.87	2.44	6.44	0.86
Endogenous1	hsa-miR-573	MIMAT0003238	13.15	14.19	8.35	20.57	10.89	16.29	10.78	5.7	13.94	6.86
Endogenous1	hsa-miR-574-3p	MIMAT0003239	46.98	54.99	60.15	46.14	58.08	70.17	68.28	84.66	81.51	88.34
Endogenous1	hsa-miR-574-5p	MIMAT0004795	229.27	246.56	174.33	155.25	121.01	181.68	296.11	297.13	244.53	228.14
Endogenous1	hsa-miR-575	MIMAT0003240	13.15	15.08	12.25	11.22	19.36	17.54	15.81	18.72	21.45	18.87
Endogenous1	hsa-miR-576-3p	MIMAT0004796	12.22	10.64	11.14	10.6	13.31	18.79	16.53	15.47	11.8	21.44
Endogenous1	hsa-miR-576-5p	MIMAT0003241	10.34	13.3	6.13	7.48	6.05	10.02	10.06	10.58	19.31	12.01
Endogenous1	hsa-miR-577	MIMAT0003242	31.95	39.02	133.67	140.28	8.47	12.53	19.4	22.79	24.67	23.16
Endogenous1	hsa-miR-578	MIMAT0003243	21.61	18.63	5.01	6.23	14.52	21.3	11.5	16.28	17.16	18.87
Endogenous1	hsa-miR-579	MIMAT0003244	66.71	45.23	47.9	49.88	53.24	93.97	79.78	38.26	58.99	35.16
Endogenous1	hsa-miR-580	MIMAT0003245	16.91	10.64	9.47	5.61	16.94	12.53	12.22	3.26	10.73	6
Endogenous1	hsa-miR-581	MIMAT0003246	15.97	11.53	16.71	10.6	12.1	23.81	15.09	14.65	22.52	12.01
Endogenous1	hsa-miR-582-3p	MIMAT0004797	15.03	11.53	12.81	8.11	7.26	12.53	10.06	10.58	17.16	14.58
Endogenous1	hsa-miR-582-5p	MIMAT0003247	2.82	2.66	135.9	135.3	7.26	3.76	4.31	4.07	8.58	6.86
Endogenous1	hsa-miR-583	MIMAT0003248	14.09	8.87	12.25	11.85	15.73	30.07	14.37	11.4	22.52	24.01
Endogenous1	hsa-miR-584-5p	MIMAT0003249	8.46	10.64	6.13	7.48	19.36	13.78	6.47	8.14	10.73	7.72
Endogenous1	hsa-miR-585	MIMAT0003250	4.7	9.76	5.57	4.36	13.31	6.26	6.47	4.07	12.87	16.3
Endogenous1	hsa-miR-586	MIMAT0003252	9.4	13.3	5.01	1.87	9.68	7.52	8.62	10.58	12.87	13.72
Endogenous1	hsa-miR-587	MIMAT0003253	20.67	18.63	15.04	13.09	21.78	28.82	17.97	13.84	20.38	18.01
Endogenous1	hsa-miR-588	MIMAT0003255	7.52	11.53	10.03	9.35	15.73	13.78	14.37	8.95	16.09	16.3
Endogenous1	hsa-miR-589-5p	MIMAT0004799	8.46	5.32	6.68	5.61	2.42	11.28	3.59	3.26	7.51	8.58
Endogenous1	hsa-miR-590-3p	MIMAT0004801	22.55	15.08	13.92	11.22	10.89	16.29	17.25	10.58	21.45	18.01
Endogenous1	hsa-miR-590-5p	MIMAT0003258	326.05	273.17	341.43	328.58	50.82	42.6	245.08	202.7	302.45	255.59
Endogenous1	hsa-miR-591	MIMAT0003259	8.46	0.89	5.57	4.36	1.21	7.52	5.03	2.44	5.36	4.29
Endogenous1	hsa-miR-592	MIMAT0003260	15.97	24.83	10.58	9.35	176.67	121.54	17.97	8.95	13.94	11.15
Endogenous1	hsa-miR-593-3p	MIMAT0004802	18.79	13.3	16.71	11.22	21.78	22.55	15.09	14.65	12.87	15.44
Endogenous1	hsa-miR-595	MIMAT0003263	10.34	10.64	6.13	8.11	15.73	18.79	12.22	13.02	7.51	13.72
Endogenous1	hsa-miR-596	MIMAT0003264	28.19	25.72	7.24	3.12	19.36	20.05	24.44	25.24	31.1	21.44
Endogenous1	hsa-miR-597	MIMAT0003265	20.67	21.29	6.13	9.98	3.63	2.51	13.66	13.02	17.16	12.87
Endogenous1	hsa-miR-598	MIMAT0003266	21.61	39.02	100.81	125.32	36.3	31.32	12.94	20.35	54.7	37.74
Endogenous1	hsa-miR-599	MIMAT0003267	5.64	5.32	6.68	8.11	7.26	5.01	3.59	6.51	11.8	6
Endogenous1	hsa-miR-600	MIMAT0003268	10.34	7.1	3.9	4.99	7.26	8.77	10.78	9.77	12.87	16.3
Endogenous1	hsa-miR-601	MIMAT0003269	22.55	20.4	8.91	6.23	25.41	17.54	34.5	19.54	23.6	21.44
Endogenous1	hsa-miR-602	MIMAT0003270	13.15	11.53	6.13	9.35	22.99	11.28	9.34	6.51	12.87	14.58
Endogenous1	hsa-miR-603	MIMAT0003271	15.97	6.21	7.8	6.86	13.31	12.53	12.22	11.4	17.16	10.29
Endogenous1	hsa-miR-604	MIMAT0003272	6.58	11.53	11.7	18.7	20.57	15.04	13.66	6.51	10.73	15.44
Endogenous1	hsa-miR-605	MIMAT0003273	5.64	15.96	4.46	5.61	2.42	11.28	9.34	5.7	16.09	7.72
Endogenous1	hsa-miR-606	MIMAT0003274	15.03	15.08	10.03	8.73	14.52	18.79	10.78	9.77	19.31	17.15
Endogenous1	hsa-miR-607	MIMAT0003275	7.52	5.32	2.78	5.61	15.73	11.28	5.75	6.51	5.36	5.15
Endogenous1	hsa-miR-608	MIMAT0003276	9.4	7.98	8.35	8.73	9.68	15.04	9.34	11.4	13.94	8.58
Endogenous1	hsa-miR-609	MIMAT0003277	13.15	16.85	12.81	14.96	24.2	21.3	11.5	17.91	20.38	18.01
Endogenous1	hsa-miR-610	MIMAT0003278	7.52	14.19	10.03	5.61	1.21	10.02	9.34	8.14	19.31	11.15
Endogenous1	hsa-miR-611	MIMAT0003279	7.52	3.55	3.9	4.99	6.05	5.01	6.47	0.81	4.29	7.72
Endogenous1	hsa-miR-612	MIMAT0003280	57.32	39.02	31.75	19.95	45.98	62.65	36.65	31.75	49.34	33.45
Endogenous1	hsa-miR-613	MIMAT0003281	7.52	10.64	7.24	6.23	12.1	13.78	8.62	2.44	15.02	11.15
Endogenous1	hsa-miR-614	MIMAT0003282	8.46	14.19	3.9	7.48	1.21	8.77	11.5	7.33	21.45	9.43
Endogenous1	hsa-miR-615-3p	MIMAT0003283	16.91	15.96	21.72	17.46	6.05	7.52	15.09	6.51	12.87	4.29
Endogenous1	hsa-miR-615-5p	MIMAT0004804	6.58	10.64	5.01	4.99	3.63	5.01	4.31	4.07	10.73	10.29
Endogenous1	hsa-miR-616-3p	MIMAT0004805	4.7	9.76	5.57	8.11	8.47	2.51	8.62	3.26	9.65	13.72
Endogenous1	hsa-miR-617	MIMAT0003286	13.15	13.3	8.35	5.61	7.26	13.78	8.62	8.14	11.8	7.72
Endogenous1	hsa-miR-618	MIMAT0003287	8.46	15.08	6.68	6.86	8.47	6.26	15.09	8.95	23.6	14.58
Endogenous1	hsa-miR-619	MIMAT0003288	8.46	11.53	5.57	4.36	8.47	8.77	6.47	5.7	6.44	9.43
Endogenous1	hsa-miR-620	MIMAT0003289	11.28	7.98	6.13	1.87	16.94	16.29	7.91	8.95	8.58	8.58
Endogenous1	hsa-miR-621	MIMAT0003290	9.4	7.1	2.23	7.48	10.89	8.77	9.34	2.44	8.58	10.29
Endogenous1	hsa-miR-622	MIMAT0003291	9.4	7.98	6.13	8.73	10.89	8.77	12.22	11.4	15.02	11.15
Endogenous1	hsa-miR-623	MIMAT0003292	6.58	7.1	5.01	5.61	3.63	6.26	3.59	4.07	6.44	4.29
Endogenous1	hsa-miR-624-3p	MIMAT0004807	7.52	15.08	9.47	7.48	13.31	11.28	9.34	11.4	9.65	14.58
Endogenous1	hsa-miR-625-5p	MIMAT0003294	28.19	15.08	3.9	6.86	7.26	5.01	25.15	35	32.18	28.3
Endogenous1	hsa-miR-626	MIMAT0003295	9.4	8.87	7.24	3.74	14.52	18.79	9.34	4.88	11.8	12.87
Endogenous1	hsa-miR-627	MIMAT0003296	55.44	48.78	28.96	44.27	13.31	30.07	38.09	43.96	49.34	42.03
Endogenous1	hsa-miR-628-3p	MIMAT0003297	9.4	4.43	6.13	4.36	4.84	5.01	3.59	2.44	7.51	6
Endogenous1	hsa-miR-628-5p	MIMAT0004809	18.79	23.95	21.17	12.47	19.36	25.06	15.09	17.91	18.23	22.3
Endogenous1	hsa-miR-629-5p	MIMAT0004810	9.4	14.19	8.35	13.09	7.26	12.53	15.09	9.77	26.81	10.29
Endogenous1	hsa-miR-630	MIMAT0003299	32.89	32.82	12.81	7.48	10.89	18.79	33.78	29.31	31.1	28.3
Endogenous1	hsa-miR-631	MIMAT0003300	116.51	81.6	58.48	43.02	85.92	147.85	91.28	83.03	95.45	62.61
Endogenous1	hsa-miR-632	MIMAT0003302	13.15	10.64	7.24	9.35	9.68	5.01	9.34	7.33	16.09	17.15
Endogenous1	hsa-miR-633	MIMAT0003303	9.4	6.21	3.34	0.62	6.05	5.01	3.59	4.88	5.36	5.15
Endogenous1	hsa-miR-634	MIMAT0003304	9.4	12.42	8.35	8.73	13.31	10.02	6.47	9.77	13.94	8.58
Endogenous1	hsa-miR-635	MIMAT0003305	14.09	7.98	8.35	5.61	13.31	11.28	7.19	5.7	11.8	9.43
Endogenous1	hsa-miR-636	MIMAT0003306	3.76	7.1	5.57	4.99	3.63	5.01	5.75	3.26	4.29	2.57
Endogenous1	hsa-miR-637	MIMAT0003307	14.09	9.76	8.35	8.73	13.31	16.29	9.34	8.95	20.38	18.87
Endogenous1	hsa-miR-638	MIMAT0003308	9.4	15.08	7.24	10.6	9.68	22.55	6.47	7.33	15.02	12.01
Endogenous1	hsa-miR-639	MIMAT0003309	10.34	16.85	9.47	9.98	12.1	12.53	7.19	10.58	16.09	8.58
Endogenous1	hsa-miR-640	MIMAT0003310	8.46	6.21	10.03	10.6	14.52	17.54	22.28	16.28	28.96	24.01
Endogenous1	hsa-miR-641	MIMAT0003311	38.52	31.04	17.27	23.07	21.78	17.54	22.28	23.61	28.96	33.45
Endogenous1	hsa-miR-642a-5p	MIMAT0003312	228.33	272.29	84.66	73.57	14.52	16.29	275.26	436.33	323.9	307.91
Endogenous1	hsa-miR-642b-3p	MIMAT0018444	9.4	5.32	2.78	4.36	4.84	18.79	3.59	3.26	6.44	9.43
Endogenous1	hsa-miR-643	MIMAT0003313	14.09	6.21	12.81	13.09	12.1	25.06	9.34	11.4	12.87	12.87
Endogenous1	hsa-miR-644a	MIMAT0003314	8.46	6.21	2.23	2.49	9.68	7.52	8.62	5.7	22.52	13.72
Endogenous1	hsa-miR-645	MIMAT0003315	8.46	4.43	6.68	5.61	13.31	13.78	7.19	5.7	8.58	6
Endogenous1	hsa-miR-646	MIMAT0003316	13.15	11.53	5.57	5.61	10.89	20.05	12.22	19.54	22.52	14.58
Endogenous1	hsa-miR-647	MIMAT0003317	9.4	8.87	3.9	6.23	15.73	8.77	8.62	4.88	10.73	9.43
Endogenous1	hsa-miR-648	MIMAT0003318	5.64	7.98	7.8	6.23	10.89	12.53	9.34	8.14	10.73	6.86
Endogenous1	hsa-miR-649	MIMAT0003319	12.22	7.98	8.35	8.11	12.1	18.79	21.56	10.58	24.67	25.73
Endogenous1	hsa-miR-650	MIMAT0003320	4.7	12.42	7.24	11.22	9.68	13.78	8.62	9.77	16.09	7.72
Endogenous1	hsa-miR-651	MIMAT0003321	64.83	80.71	17.27	12.47	10.89	22.55	39.53	58.61	47.19	58.32
Endogenous1	hsa-miR-652-3p	MIMAT0003322	52.62	45.23	115.85	114.72	29.04	28.82	45.28	47.21	53.63	58.32
Endogenous1	hsa-miR-653	MIMAT0003328	5.64	6.21	6.13	9.98	3.63	10.02	7.91	4.07	3.22	5.15
Endogenous1	hsa-miR-654-3p	MIMAT0004814	15.97	11.53	6.13	6.23	9.68	15.04	5.03	9.77	11.8	4.29
Endogenous1	hsa-miR-654-5p	MIMAT0003330	2.82	2.66	2.78	1.87	2.42	1.25	5.03	4.07	5.36	3.43
Endogenous1	hsa-miR-655	MIMAT0003331	36.65	32.82	23.95	19.95	39.93	26.31	26.59	22.79	28.96	31.73
Endogenous1	hsa-miR-656	MIMAT0003332	10.34	10.64	5.01	4.36	56.87	50.12	11.5	8.95	9.65	8.58
Endogenous1	hsa-miR-657	MIMAT0003335	5.64	7.98	4.46	4.36	9.68	16.29	5.75	4.88	12.87	11.15
Endogenous1	hsa-miR-658	MIMAT0003336	4.7	7.1	7.24	8.11	7.26	16.29	8.62	4.88	20.38	11.15
Endogenous1	hsa-miR-659-3p	MIMAT0003337	8.46	5.32	3.9	5.61	8.47	8.77	5.03	4.88	10.73	6
Endogenous1	hsa-miR-660-5p	MIMAT0003338	129.67	136.59	71.29	67.96	199.66	181.68	107.09	153.04	130.85	158.67
Endogenous1	hsa-miR-661	MIMAT0003324	8.46	6.21	0.56	3.12	9.68	18.79	8.62	7.33	12.87	9.43
Endogenous1	hsa-miR-662	MIMAT0003325	5.64	6.21	3.34	1.25	8.47	3.76	4.31	4.88	6.44	1.72
Endogenous1	hsa-miR-663a	MIMAT0003326	8.46	7.98	3.9	4.36	4.84	2.51	2.87	8.95	9.65	12.01
Endogenous1	hsa-miR-663b	MIMAT0005867	11.28	9.76	6.68	1.25	20.57	15.04	5.75	10.58	8.58	17.15
Endogenous1	hsa-miR-664-3p	MIMAT0005949	20.67	19.51	21.17	21.2	19.36	31.32	20.12	21.98	20.38	19.73
Endogenous1	hsa-miR-665	MIMAT0004952	4.7	4.43	4.46	6.86	7.26	5.01	7.91	6.51	7.51	11.15
Endogenous1	hsa-miR-668	MIMAT0003881	13.15	6.21	8.91	10.6	9.68	13.78	10.78	8.14	8.58	12.87
Endogenous1	hsa-miR-670	MIMAT0010357	9.4	8.87	7.24	7.48	10.89	5.01	5.03	7.33	16.09	5.15
Endogenous1	hsa-miR-671-3p	MIMAT0004819	1.88	5.32	0.56	3.74	2.42	7.52	5.75	5.7	4.29	7.72
Endogenous1	hsa-miR-671-5p	MIMAT0003880	10.34	8.87	0.56	2.49	8.47	7.52	5.03	4.07	1.07	6
Endogenous1	hsa-miR-675-5p	MIMAT0004284	1.88	3.55	0.56	0.62	1.21	1.25	0.72	1.63	5.36	6.86
Endogenous1	hsa-miR-708-5p	MIMAT0004926	8.46	13.3	6.13	5.61	7.26	11.28	3.59	10.58	7.51	6
Endogenous1	hsa-miR-711	MIMAT0012734	9.4	10.64	6.68	11.22	16.94	18.79	13.66	7.33	15.02	18.01
Endogenous1	hsa-miR-718	MIMAT0012735	7.52	6.21	3.34	3.12	3.63	10.02	2.87	5.7	9.65	6.86
Endogenous1	hsa-miR-720	MIMAT0005954	2458.98	3059	2989.29	6738.6	5947.51	4479.33	2911.47	2735.19	3009.5	3060.19
Endogenous1	hsa-miR-744-5p	MIMAT0004945	35.71	24.83	13.92	19.33	44.77	40.09	31.62	24.42	25.74	29.16
Endogenous1	hsa-miR-758	MIMAT0003879	18.79	15.96	8.35	9.35	10.89	17.54	7.91	9.77	17.16	19.73
Endogenous1	hsa-miR-759	MIMAT0010497	19.73	22.17	7.24	10.6	14.52	6.26	12.94	13.02	24.67	18.87
Endogenous1	hsa-miR-7-5p	MIMAT0000252	898.27	1194.69	1162.41	1371.66	258.96	223.03	643.96	844.98	740.04	849.96
Endogenous1	hsa-miR-760	MIMAT0004957	3.76	4.43	1.67	0.62	6.05	3.76	2.16	5.7	9.65	4.29
Endogenous1	hsa-miR-761	MIMAT0010364	15.03	14.19	13.92	9.98	16.94	25.06	20.84	10.58	47.19	27.45
Endogenous1	hsa-miR-762	MIMAT0010313	24.43	13.3	12.81	13.72	10.89	17.54	10.78	15.47	12.87	17.15
Endogenous1	hsa-miR-764	MIMAT0010367	9.4	10.64	8.35	19.33	20.57	11.28	10.06	10.58	17.16	11.15
Endogenous1	hsa-miR-765	MIMAT0003945	12.22	12.42	5.57	3.12	9.68	5.01	5.75	6.51	8.58	8.58
Endogenous1	hsa-miR-766-3p	MIMAT0003888	15.03	21.29	7.8	5.61	6.05	8.77	19.4	16.28	10.73	17.15
Endogenous1	hsa-miR-767-3p	MIMAT0003883	12.22	15.96	8.91	8.73	12.1	12.53	5.03	9.77	12.87	9.43
Endogenous1	hsa-miR-767-5p	MIMAT0003882	8.46	11.53	7.8	6.86	16.94	13.78	4.31	11.4	13.94	6
Endogenous1	hsa-miR-769-3p	MIMAT0003887	25.37	18.63	20.05	18.7	7.26	12.53	20.84	20.35	27.89	24.87
Endogenous1	hsa-miR-769-5p	MIMAT0003886	62.95	66.52	72.96	67.34	47.19	42.6	35.22	34.19	79.37	65.18
Endogenous1	hsa-miR-770-5p	MIMAT0003948	20.67	13.3	16.71	17.46	21.78	26.31	23.72	20.35	22.52	16.3
Endogenous1	hsa-miR-802	MIMAT0004185	17.85	17.74	13.92	10.6	24.2	28.82	11.5	22.79	31.1	16.3
Endogenous1	hsa-miR-873-5p	MIMAT0004953	7.52	5.32	5.57	6.23	10.89	12.53	2.87	7.33	12.87	2.57
Endogenous1	hsa-miR-874	MIMAT0004911	5.64	7.1	1.67	2.49	8.47	7.52	7.19	4.07	3.22	9.43
Endogenous1	hsa-miR-875-3p	MIMAT0004923	12.22	7.98	6.13	8.11	9.68	7.52	3.59	13.02	8.58	9.43
Endogenous1	hsa-miR-875-5p	MIMAT0004922	14.09	11.53	11.14	6.23	19.36	13.78	8.62	5.7	28.96	17.15
Endogenous1	hsa-miR-876-3p	MIMAT0004925	7.52	7.1	5.01	5.61	1.21	1.25	2.87	2.44	7.51	4.29
Endogenous1	hsa-miR-876-5p	MIMAT0004924	9.4	4.43	5.01	4.36	8.47	11.28	7.19	12.21	13.94	7.72
Endogenous1	hsa-miR-877-5p	MIMAT0004949	17.85	4.43	7.8	4.36	6.05	15.04	8.62	8.95	15.02	12.01
Endogenous1	hsa-miR-885-3p	MIMAT0004948	5.64	7.1	3.34	3.12	10.89	8.77	5.75	7.33	8.58	13.72
Endogenous1	hsa-miR-885-5p	MIMAT0004947	16.91	7.98	8.91	7.48	7.26	15.04	10.06	8.95	8.58	10.29
Endogenous1	hsa-miR-887	MIMAT0004951	8.46	8.87	2.78	4.99	10.89	7.52	5.03	5.7	11.8	6.86
Endogenous1	hsa-miR-888-5p	MIMAT0004916	38.52	35.48	34.53	30.55	43.56	72.67	38.09	37.45	52.55	35.16
Endogenous1	hsa-miR-889	MIMAT0004921	18.79	21.29	5.01	3.12	30.25	33.83	10.78	15.47	10.73	11.15
Endogenous1	hsa-miR-890	MIMAT0004912	18.79	21.29	12.81	12.47	18.15	17.54	17.25	13.84	27.89	18.01
Endogenous1	hsa-miR-891a	MIMAT0004902	14.09	18.63	6.68	5.61	14.52	15.04	16.53	11.4	17.16	16.3
Endogenous1	hsa-miR-891b	MIMAT0004913	17.85	18.63	12.25	14.34	22.99	21.3	7.91	17.91	24.67	32.59
Endogenous1	hsa-miR-892a	MIMAT0004907	12.22	21.29	9.47	8.11	14.52	26.31	17.25	12.21	22.52	21.44
Endogenous1	hsa-miR-892b	MIMAT0004918	19.73	20.4	11.7	13.09	12.1	13.78	15.09	12.21	20.38	6
Endogenous1	hsa-miR-920	MIMAT0004970	12.22	7.1	4.46	8.11	15.73	15.04	10.06	8.95	12.87	9.43
Endogenous1	hsa-miR-921	MIMAT0004971	6.58	11.53	5.01	4.36	12.1	8.77	5.75	9.77	12.87	7.72
Endogenous1	hsa-miR-922	MIMAT0004972	16.91	15.96	4.46	4.36	10.89	10.02	10.78	8.14	16.09	17.15
Endogenous1	hsa-miR-924	MIMAT0004974	4.7	7.98	1.67	4.99	9.68	10.02	2.87	4.88	7.51	9.43
Endogenous1	hsa-miR-92a-3p	MIMAT0000092	391.82	333.48	531.91	321.09	595.36	923.43	302.57	187.23	207	161.24
Endogenous1	hsa-miR-92b-3p	MIMAT0003218	31.95	39.02	1.67	1.25	31.46	50.12	17.25	10.58	22.52	11.15
Endogenous1	hsa-miR-933	MIMAT0004976	9.4	7.1	5.01	6.86	4.84	8.77	5.75	4.88	10.73	12.87
Endogenous1	hsa-miR-934	MIMAT0004977	13.15	15.08	5.57	10.6	8.47	10.02	9.34	11.4	21.45	15.44
Endogenous1	hsa-miR-935	MIMAT0004978	19.73	12.42	7.8	10.6	9.68	10.02	15.81	8.95	21.45	12.87
Endogenous1	hsa-miR-93-5p	MIMAT0000093	4191.63	4165.88	6173.52	6346.43	5320.69	5044.42	2483.84	2748.22	2544.02	2555.02
Endogenous1	hsa-miR-936	MIMAT0004979	16.91	15.08	7.8	11.22	9.68	13.78	10.78	8.95	21.45	15.44
Endogenous1	hsa-miR-937	MIMAT0004980	14.09	9.76	8.35	10.6	15.73	17.54	10.06	9.77	13.94	16.3
Endogenous1	hsa-miR-938	MIMAT0004981	6.58	18.63	4.46	8.11	9.68	11.28	11.5	7.33	18.23	8.58
Endogenous1	hsa-miR-939	MIMAT0004982	15.03	9.76	8.91	8.11	16.94	16.29	15.09	13.02	16.09	8.58
Endogenous1	hsa-miR-940	MIMAT0004983	21.61	14.19	18.94	16.83	7.26	15.04	12.94	15.47	22.52	14.58
Endogenous1	hsa-miR-941	MIMAT0004984	56.38	52.33	80.76	71.08	6.05	10.02	50.31	35	35.39	21.44
Endogenous1	hsa-miR-942	MIMAT0004985	26.31	31.93	8.91	16.83	12.1	13.78	11.5	19.54	24.67	27.45
Endogenous1	hsa-miR-943	MIMAT0004986	12.22	7.98	5.57	4.99	7.26	3.76	8.62	10.58	17.16	6.86
Endogenous1	hsa-miR-944	MIMAT0004987	16.91	23.95	11.7	8.11	21.78	30.07	21.56	11.4	19.31	13.72
Endogenous1	hsa-miR-95	MIMAT0000094	189.8	190.69	15.6	15.59	233.54	202.98	309.04	400.51	242.39	267.6
Endogenous1	hsa-miR-9-5p	MIMAT0000441	822.16	1011.09	8.91	12.47	22.99	30.07	577.12	859.63	667.11	982.9
Endogenous1	hsa-miR-96-5p	MIMAT0000095	218.93	243.02	160.97	150.88	331.56	294.45	307.61	253.98	267.06	259.02
Endogenous1	hsa-miR-98	MIMAT0000096	513.97	611.09	814.86	721.99	425.95	531.25	375.88	414.35	365.73	500.88
Endogenous1	hsa-miR-99a-5p	MIMAT0000097	41.34	39.02	8.91	6.86	3441.45	3037.17	44.56	19.54	30.03	30.88
Endogenous1	hsa-miR-99b-5p	MIMAT0000689	935.86	1007.55	1992.3	1919.08	2663.37	2677.57	720.14	719.62	693.92	671.56
SpikeIn	cel-miR-248	MIMAT0000304	10	10	10	7	6	6	9	10	8	10
SpikeIn	ath-miR159a	MIMAT0000177	11	10	7	10	6	10	13	4	11	7
SpikeIn	osa-miR414	MIMAT0001330	40	42	37	30	32	39	46	44	20	17
SpikeIn	osa-miR442	MIMAT0001605	46	57	212	158	62	64	58	52	47	50
SpikeIn	cel-miR-254	MIMAT0000310	6	4	14	9	5	7	6	2	8	9

## Sheet: all cell lines for clustering
Supplementary Table 2: Nanostring profiling results of microRNA levels with and without leptin treatment in CRC cell lines
		HCT116 N/T 1	HCT116 Lep 1	HCT116 N/T 2	HCT116 Lep 2	HT29 N/T	HT29 Lep	DLD1 N/T	DLD1 Lep
hsa-miR-29b-3p	MIMAT0000100	22004.9	27472.5	26073	26378.4	13984.6	12436.6	53845.8	51732.2
hsa-miR-125b-5p	MIMAT0000423	22755.6	24191.7	29214.6	21581.9	132	113.47	22482	21791.5
hsa-miR-4454	MIMAT0018976	6471.14	9327.78	8763.19	9156.87	12174.4	29477	20798.7	16095.5
hsa-miR-21-5p	MIMAT0000076	10208.9	9552.17	21663.5	20250.2	2817.74	2557.53	12152.8	14905.2
hsa-let-7a-5p	MIMAT0000062	6796.24	8575.67	7182.1	8476	9982.13	8695.71	15095.7	16707
hsa-miR-15a-5p	MIMAT0000068	3250.13	3851.02	1752.53	1250.2	7616.09	7661.35	12774.7	10013.6
hsa-miR-200b-3p	MIMAT0000318	1695.07	2075.4	2035.44	2279.36	10971.9	11743.3	68.97	48.87
hsa-miR-29a-3p	MIMAT0000086	3586.51	3162.77	4956.19	2795.32	2240.16	3598.12	7506.08	11161.4
hsa-let-7b-5p	MIMAT0000063	2070.91	2483.39	2461.86	2773.12	5792.55	5130.01	10301.4	9606.44
hsa-miR-200c-3p	MIMAT0000617	7889.02	8185.42	7694.52	7086.6	10217.7	9629.06	7.26	7.52
hsa-let-7g-5p	MIMAT0000414	8329.7	9358.82	8653.53	6135.1	6872.53	6199.91	9073.13	10192.8
hsa-miR-100-5p	MIMAT0000098	7459.61	8809.82	7192.31	9073.57	16.15	18.7	116.17	141.58
hsa-miR-135b-5p	MIMAT0000758	2373.47	2985.39	3494.67	3618.23	1551.74	1652.23	9087.65	7302.25
hsa-miR-15b-5p	MIMAT0000417	2722.07	2741.48	1320.28	1396.68	5978.58	5575.8	7669.44	7847.29
hsa-miR-19b-3p	MIMAT0000074	2448.64	1677.17	1823.89	1466.64	3933.37	4159.25	7149.11	7708.21
hsa-miR-25-3p	MIMAT0000081	5312.59	7610.7	4289.57	3736.15	5575.33	6333.33	4686.61	3493.25
hsa-miR-720	MIMAT0005954	2458.98	3059	2823.33	3034.85	2989.29	6738.6	5947.51	4479.33
hsa-miR-23a-3p	MIMAT0000078	1546.61	1861.65	1927.94	2177.16	1057.7	1028.12	6735.27	5318.81
hsa-miR-125a-5p	MIMAT0000443	1204.59	1332.16	1027.14	1214.38	2440.67	2556.9	6512.61	6041.77
hsa-miR-93-5p	MIMAT0000093	4191.63	4165.88	2616.03	2549.52	6173.52	6346.43	5320.69	5044.42
hsa-miR-191-5p	MIMAT0000440	4267.74	5517.56	3056.78	3141.31	2788.78	3122.4	3224.84	2492.14
hsa-miR-204-5p	MIMAT0000265	13.15	16.85	9.195	8.045	7.24	10.6	5439.28	5010.58
hsa-miR-20a-5p+hsa-miR-20b-5p	MIMAT0000075	1902.72	1595.58	1397.88	1392.72	3007.67	3043.22	5079.89	5431.58
hsa-miR-374a-5p	MIMAT0000727	1583.25	1713.54	1183.23	1398.8	2918.55	2733.35	5031.48	4370.32
hsa-miR-200a-3p	MIMAT0000682	914.25	972.07	1164.5	717.16	4844.58	4644.32	25.41	27.57
hsa-miR-194-5p	MIMAT0000460	53.56	54.1	68.52	77.635	4300.41	4475.36	67.76	77.68
hsa-miR-27b-3p	MIMAT0000419	297.86	275.83	242.175	238.05	712.93	647.17	4436.13	4410.42
hsa-miR-16-5p	MIMAT0000069	2711.73	2430.17	2831.91	2174.47	3483.89	3639.27	3845.61	4379.09
hsa-miR-106a-5p+hsa-miR-17-5p	MIMAT0000103	1689.43	1866.09	1113.79	1290.83	2682.4	2215.86	4335.69	4132.26
hsa-miR-221-3p	MIMAT0000278	2741.8	2368.09	1711.01	1582.2	3125.75	3233.38	3814.15	3717.53
hsa-miR-99a-5p	MIMAT0000097	41.34	39.02	32.05	30.455	8.91	6.86	3441.45	3037.17
hsa-miR-24-3p	MIMAT0000080	751.69	549.89	631.845	452.63	782.55	853.55	2720.24	3326.61
hsa-miR-196a-5p	MIMAT0000226	240.54	337.92	190.37	199.125	762.5	864.15	2893.28	2328
hsa-let-7e-5p	MIMAT0000066	492.36	554.33	462.355	488	1381.86	1323.65	2403.21	2782.82
hsa-miR-10a-5p	MIMAT0000253	306.31	302.44	370.37	380.88	2602.19	2720.25	367.86	314.49
hsa-let-7i-5p	MIMAT0000415	1062.71	1244.35	1358.05	1309.72	2689.64	2468.99	2220.48	2459.56
hsa-miR-99b-5p	MIMAT0000689	935.86	1007.55	719.88	682.74	1992.3	1919.08	2663.37	2677.57
hsa-miR-205-5p	MIMAT0000266	18.79	18.63	22.99	29.165	2288.61	1865.46	21.78	33.83
hsa-miR-141-3p	MIMAT0000432	1403.79	1204.44	2141.51	1890.47	1470.97	1544.37	14.52	25.06
hsa-miR-196b-5p	MIMAT0001080	363.63	429.27	308.88	296.055	647.21	663.39	2091.01	1745.37
hsa-let-7d-5p	MIMAT0000065	1242.17	1497.13	1315.16	1432.59	2078.08	1859.85	1089.07	998.61
hsa-miR-19a-3p	MIMAT0000073	1131.3	700.67	798.58	721.25	1059.93	1293.1	1989.36	2053.6
hsa-miR-429	MIMAT0001536	229.27	270.51	227.22	164.49	1786.78	1323.03	8.47	15.04
hsa-miR-106b-5p	MIMAT0000680	1325.8	1066.97	1047.01	1192.84	1751.13	1557.46	1204.02	1162.75
hsa-miR-155-5p	MIMAT0000646	31.01	0.89	49.915	31.42	26.73	34.29	1706.2	1635.11
hsa-miR-130a-3p	MIMAT0000425	511.15	541.91	445.33	517.495	17.27	11.85	1557.36	1395.8
hsa-miR-148b-3p	MIMAT0000759	1132.24	1483.82	1009.04	1138.55	864.98	882.85	841	709.18
hsa-miR-222-3p	MIMAT0000279	617.33	779.61	1132.47	1303.26	1165.75	1267.54	891.82	730.48
hsa-miR-7-5p	MIMAT0000252	898.27	1194.69	744.47	795	1162.41	1371.66	258.96	223.03
hsa-miR-18a-5p	MIMAT0000072	645.52	576.5	297.785	291.025	690.09	679.6	1352.86	1304.33
hsa-miR-137	MIMAT0000429	775.18	685.59	1185.34	1065.99	901.74	860.41	14.52	23.81
hsa-miR-10b-5p	MIMAT0000254	69.53	67.41	67.585	80.635	18.38	19.95	1257.27	1157.73
hsa-miR-192-5p	MIMAT0000222	19.73	22.17	22.25	38.175	1122.31	1130.37	33.88	41.35
hsa-miR-107	MIMAT0000104	463.23	466.52	439.81	403.625	1074.96	1052.44	325.51	304.47
hsa-miR-324-5p	MIMAT0000761	1058.95	916.19	789.46	524.8	806.5	880.36	405.37	422.25
hsa-miR-185-5p	MIMAT0000455	550.61	492.24	500.095	385.075	1035.42	957.05	619.56	600.17
hsa-miR-31-5p	MIMAT0000089	629.54	535.7	965.715	765.52	520.77	488.81	95.6	73.92
hsa-miR-23b-3p	MIMAT0000418	171.95	172.06	213.58	281.37	451.71	464.49	1020.09	972.3
hsa-miR-9-5p	MIMAT0000441	822.16	1011.09	718.375	825.005	8.91	12.47	22.99	30.07
hsa-miR-148a-3p	MIMAT0000243	239.6	265.19	347.51	361.04	22.84	21.82	992.26	951
hsa-miR-92a-3p	MIMAT0000092	391.82	333.48	244.9	184.12	531.91	321.09	595.36	923.43
hsa-miR-181a-5p	MIMAT0000256	336.38	394.68	636.865	692.81	908.99	892.2	623.19	537.52
hsa-miR-1246	MIMAT0005898	667.13	908.21	251.845	361.89	145.93	235.68	321.88	169.15
hsa-miR-145-5p	MIMAT0000437	829.68	823.07	734.235	574.235	8.91	6.23	21.78	12.53
hsa-miR-378a-3p+hsa-miR-378i	MIMAT0000732	327.93	382.26	312.07	326.415	203.85	193.9	842.21	750.52
hsa-miR-98	MIMAT0000096	513.97	611.09	395.115	433.305	814.86	721.99	425.95	531.25
hsa-miR-182-5p	MIMAT0000259	404.97	406.21	717.98	652.505	333.07	287.43	503.39	463.6
hsa-let-7f-5p	MIMAT0000067	503.63	611.98	415.085	465.905	686.75	413.99	641.34	783.1
hsa-miR-32-5p	MIMAT0000090	546.86	572.07	389.72	441.135	770.3	760.03	497.34	473.62
hsa-miR-338-3p	MIMAT0000763	18.79	16.85	23.16	27.02	758.04	768.13	27.83	23.81
hsa-miR-301a-3p	MIMAT0000688	493.3	613.75	626.855	688.1	729.64	763.14	162.15	169.15
hsa-miR-1260a	MIMAT0005911	264.97	229.71	385.9	384.865	282.94	276.83	513.07	736.74
hsa-miR-181b-5p+hsa-miR-181d	MIMAT0000257	84.57	125.94	113.785	141.865	269.58	235.68	709.1	620.21
hsa-miR-361-5p	MIMAT0000703	267.79	269.62	244.855	278.69	458.39	498.16	683.69	611.44
hsa-miR-151a-3p	MIMAT0000757	336.38	407.1	399.155	480.93	631.61	675.23	194.82	215.51
hsa-miR-34a-5p	MIMAT0000255	548.74	535.7	628.55	637.385	227.8	243.78	6.05	3.76
hsa-miR-450a-5p	MIMAT0001545	71.41	67.41	54.51	78.17	13.37	19.33	624.4	531.25
hsa-miR-1180	MIMAT0005825	508.33	620.85	294.875	333.055	209.42	233.18	9.68	11.28
hsa-miR-22-3p	MIMAT0000077	124.97	123.28	235.44	182.185	142.59	144.65	601.41	597.66
hsa-miR-331-3p	MIMAT0000760	397.46	314.86	285.33	195.06	321.38	337.93	585.68	576.36
hsa-miR-374b-5p	MIMAT0004955	247.12	200.44	201.75	221.97	562.55	567.37	433.21	420.99
hsa-miR-425-5p	MIMAT0003393	295.04	234.15	474.395	338.53	298.54	306.13	45.98	55.13
hsa-miR-29c-3p	MIMAT0000681	205.78	214.64	180.605	215.635	334.74	366.61	424.74	473.62
hsa-miR-197-3p	MIMAT0000227	419.07	406.21	272.865	259.285	223.35	138.41	337.61	468.61
hsa-miR-642a-5p	MIMAT0003312	228.33	272.29	355.795	315.905	84.66	73.57	14.52	16.29
hsa-miR-30b-5p	MIMAT0000420	239.6	257.21	305.13	372.51	404.36	305.51	268.64	258.11
hsa-miR-27a-3p	MIMAT0000084	81.75	82.48	105.48	50.83	44.56	26.19	317.04	414.73
hsa-miR-210	MIMAT0000267	186.98	109.09	327.01	289.745	33.98	64.22	83.5	131.56
hsa-miR-193a-5p	MIMAT0004614	20.67	15.08	25.1	29.06	12.25	8.73	300.1	413.48
hsa-miR-95	MIMAT0000094	189.8	190.69	354.775	254.995	15.6	15.59	233.54	202.98
hsa-miR-126-3p	MIMAT0000445	280.01	337.92	291.545	393.86	14.48	9.98	226.28	243.07
hsa-miR-503	MIMAT0002874	36.65	45.23	37.67	43.215	4.46	4.36	393.27	313.24
hsa-miR-183-5p	MIMAT0000261	288.46	271.4	299.68	347.955	203.3	162.11	237.17	295.7
hsa-miR-30d-5p	MIMAT0000245	125.91	139.25	267.81	292.74	333.63	354.14	91.97	71.42
hsa-miR-590-5p	MIMAT0003258	326.05	273.17	223.89	279.02	341.43	328.58	50.82	42.6
hsa-miR-96-5p	MIMAT0000095	218.93	243.02	280.795	263.04	160.97	150.88	331.56	294.45
hsa-miR-132-3p	MIMAT0000426	276.25	314.86	235.105	213.4	68.51	72.95	177.88	131.56
hsa-miR-574-5p	MIMAT0004795	229.27	246.56	296.62	236.335	174.33	155.25	121.01	181.68
hsa-miR-30e-5p	MIMAT0000692	155.04	131.26	283.805	286.415	154.28	163.35	78.65	71.42
hsa-miR-28-5p	MIMAT0000085	73.29	79.82	71.055	129.855	81.32	87.29	289.21	248.09
hsa-miR-26b-5p	MIMAT0000083	170.07	221.73	209.56	248.45	267.35	215.72	123.43	127.8
hsa-miR-142-3p	MIMAT0000434	53.56	57.65	55.23	60.155	259.55	262.49	22.99	31.32
hsa-let-7c	MIMAT0000064	100.54	101.11	83.255	77.31	159.85	129.68	258.96	258.11
hsa-miR-186-5p	MIMAT0000456	131.55	141.02	215.845	206.42	178.79	171.46	175.46	159.13
hsa-miR-140-5p	MIMAT0000431	172.89	191.58	149.32	159.45	81.32	86.04	228.7	228.04
hsa-miR-218-5p	MIMAT0000275	21.61	24.83	31.83	37.64	11.7	8.11	217.81	226.79
hsa-miR-423-5p	MIMAT0004748	124.97	109.98	139.68	153.77	93.57	67.96	147.63	220.52
hsa-miR-28-3p	MIMAT0004502	76.11	58.54	100.375	110.985	59.6	54.24	219.02	194.21
hsa-miR-532-5p	MIMAT0002888	169.13	156.99	189.59	95.44	64.05	70.45	130.69	141.58
hsa-miR-144-3p	MIMAT0000436	136.24	89.58	113.25	133.935	91.9	99.76	156.1	209.24
hsa-miR-203	MIMAT0000264	154.1	125.94	182.185	192.16	196.61	178.94	30.25	50.12
hsa-miR-660-5p	MIMAT0003338	129.67	136.59	130.065	144.76	71.29	67.96	199.66	181.68
hsa-miR-150-5p	MIMAT0000451	11.28	11.53	12.095	11.26	174.33	199.51	9.68	13.78
hsa-miR-592	MIMAT0003260	15.97	24.83	13.46	12.545	10.58	9.35	176.67	121.54
hsa-miR-4443	MIMAT0018961	0.94	0.89	4.835	34.74	21.17	44.89	166.99	101.49
hsa-miR-378e	MIMAT0018927	129.67	94.9	106.01	133.51	67.95	54.24	90.76	137.83
hsa-miR-378g	MIMAT0018937	50.74	59.42	51.395	67.77	28.96	43.02	158.52	102.74
hsa-miR-375	MIMAT0000728	17.85	19.51	42.945	42.36	141.47	157.74	4.84	6.26
hsa-miR-421	MIMAT0003339	53.56	68.29	20.475	33.03	135.9	151.51	73.81	65.15
hsa-miR-130b-3p	MIMAT0000691	140	132.15	126.935	104.015	146.48	149.01	87.13	76.43
hsa-miR-631	MIMAT0003300	116.51	81.6	87.155	79.03	58.48	43.02	85.92	147.85
hsa-miR-365a-3p	MIMAT0000710	47.92	31.93	45.535	35.815	30.63	24.32	105.28	145.34
hsa-miR-423-3p	MIMAT0001340	133.43	94.9	130.53	118.49	90.79	86.04	130.69	141.58
hsa-miR-26a-5p	MIMAT0000082	76.11	101.11	114.575	141.225	122.53	90.4	119.8	134.07
hsa-miR-577	MIMAT0003242	31.95	39.02	21.095	23.915	133.67	140.28	8.47	12.53
hsa-miR-152	MIMAT0000438	16.91	20.4	24.43	23.695	26.18	26.81	125.85	137.83
hsa-miR-582-5p	MIMAT0003247	2.82	2.66	4.19	7.72	135.9	135.3	7.26	3.76
hsa-miR-1206	MIMAT0005870	95.84	128.6	94.655	94.47	51.8	42.4	125.85	134.07
hsa-miR-302d-3p	MIMAT0000718	118.39	109.09	88.855	99.405	69.62	64.84	127.06	134.07
hsa-miR-125a-3p	MIMAT0004602	40.4	48.78	25.555	33.245	57.93	62.35	125.85	131.56
hsa-miR-320e	MIMAT0015072	112.75	130.38	88.52	77.53	53.47	38.03	130.69	117.78
hsa-miR-340-5p	MIMAT0004692	53.56	57.65	49.265	59.94	51.8	45.51	129.48	100.24
hsa-miR-342-3p	MIMAT0000753	62.01	80.71	103.075	127.07	4.46	4.99	39.93	22.55
hsa-miR-548d-3p	MIMAT0003323	102.42	128.6	43.735	37.21	122.53	109.11	22.99	21.3
hsa-miR-598	MIMAT0003266	21.61	39.02	16.645	46.22	100.81	125.32	36.3	31.32
hsa-miR-1234	MIMAT0005589	40.4	38.14	103.01	105.305	16.15	13.09	27.83	30.07
hsa-miR-381	MIMAT0000736	12.22	4.43	6.32	11.685	2.23	3.12	117.38	107.75
hsa-miR-128	MIMAT0000424	77.05	99.34	75.21	67.985	60.71	44.27	83.5	116.53
hsa-miR-30a-5p	MIMAT0000087	39.46	45.23	68.21	66.7	76.86	94.77	93.18	116.53
hsa-miR-652-3p	MIMAT0003322	52.62	45.23	46.245	55.975	115.85	114.72	29.04	28.82
hsa-miR-33a-5p	MIMAT0000091	54.5	39.91	40.835	46.54	104.71	101	114.96	96.48
hsa-miR-151a-5p	MIMAT0004697	84.57	75.39	99.3	105.41	64.61	67.34	39.93	62.65
hsa-miR-450b-5p	MIMAT0004909	16.91	31.04	12.62	17.69	8.35	14.96	110.12	75.18
hsa-miR-361-3p	MIMAT0004682	68.59	76.28	99.675	101.87	88	89.16	82.28	55.13
hsa-miR-4286	MIMAT0016916	104.3	75.39	81.625	77.1	62.38	66.09	26.62	33.83
hsa-miR-188-5p	MIMAT0000457	77.99	71.84	62.865	76.35	50.68	48.63	90.76	104
